# Supplementary material for: Effectiveness of interventions for preventing road traffic injuries: A systematic review in low-, middle- and high-income countries
Source: PLoS One. 2024 Dec 5;19(12):e0312428. doi: 10.1371/journal.pone.0312428 (PMC11620428; doi:10.1371/journal.pone.0312428)
Supplement: S1 File — (XLSX) [file pone.0312428.s014.xlsx]

## Sheet: Sheet1
ID	Name of data extractors and date of data extraction	Authors	publicationyear	Geographic Region	Country	Continent	New level	Time intervention	Time intervention immplementation	level income	@@levelincome2018	Prevention Type crude	Preventiony type analysis	Descriptive intervention	Targeted population analyisis	Targeted population crude	@@StudyDesign	Outcome measures	Type outcome	Type outcome analysis	Outcome	Summary of output	Conclusion	Conclusion analysis	@@new_conclusion	@@new_time_1	Year	Risk of Bias
0	Maryam Akbari & Mohebat Vali, 2018	William et al	1979	USA	United States	North America	national	Long-term effects	1976-78	High income	High income	Legislation	Legislation	helmet use	Motorcyclists	motorcyclists	others	wearing helmet rates,injuries percentage	primary prevention	death/injury	injury	In three cities (New Orleans, Louisiana, Phoenix, Arizona and Houston, Texas) where helmet use laws requiring use by all motorcyclists were changed in 1976 or 1977 so that use is required only by those less than 18 years old, wearing rates were 39, 46 and 63%, respectively. In Los Angeles, California, which has never had a law requiring helmet use, 46% wore helmets.	effective	effective	primary prevention	Long-term effects	3 year	low
1	Maryam Akbari & Mohebat Vali, 2018	Movahedi et al	2010	Iran	Iran	Middle East & North Africa	national	Long-term effects	from 1 year before till 2 years after	Lower middl	Lower middle income	Legislation	Legislation	Data on RTIs from 1 year before till 2 years after the implementation of mandatory seat	Drivers	Drivers	Before and after	traffic mortalities	primary prevention	death/injury	mortality	1 year before till 2 year after the implementation of mandatory seat belt use legislations	effective	effective	primary prevention	Long-term effects	3 year	low
2	Maryam Akbari & Mohebat Vali, 2018	Khorasani-Zavareh et al	2013	Iran	Iran	Middle East & North Africa	national	Short-term effects	March 2007 to March 2008	Lower middl	Lower middle income	Vehichle safty	Vehichle safty	Anti-lock Brake System (ABS)	Passengers	Car occupants	cohort study	road traffic crashes	secondary prevention	Total accident	crash	The annual incidence rate of RTC involving another vehicle was 145.1 (134.8-155.9) per 1000 vehicle-years and	non-effective	non-effective	secondary prevention	Short-term effects	1 year	low
3	Maryam Akbari & Mohebat Vali, 2018	Andreuccetti et al	2011	Brazil	Brazil	Latin America & Caribbean	Subnational	Long-term effects	2008	Low income	Upper middle income	Legislation	Legislation	drinking( concentration limit)	Drivers	driver (Vehicle drivers)	Before and after	RT injuries,RT deaths	primary prevention	death/injury	death/injury	significant reductions in traffic injury and fatality rates in both localities (P < 0.05). A stronger effect was observed for traffic fatality (-7.2 and -16.0% in the average monthly rate in the State and capital, respectively) compared to traffic injury rates (-1.8 and -2.3% in the State and capital, respectively).	effective	effective	primary prevention	Long-term effects	3- year	low
3	Maryam Akbari & Mohebat Vali, 2018	Rahimi-Movaghar et al	2010	Iran	Iran	Middle East & North Africa	Subnational	Long-term effects	20 March 2005 to 19 march 2008	Lower middl	Lower middle income	multi - community safety	multi intervention	Safe Community (SC) model is effective in reducing injuries.	All road users	All road users	case-control study	injury and mortality rate	primary prevention	death/injury	mortality/ injury	there was not a statistically significant difference between study groups	effective	effective	primary prevention	Long-term effects	4 year	low
4	Maryam Akbari & Mohebat Vali, 2023	zare et al	2018	Iran	Iran	Middle East & North Africa	Subnational	Short-term effects	6 month	Lower middl	Lower middle income	Education	Education	viors preventive on model belief health of estudents school primary among injuries traf	Pedestrians	Pedestrians	Randomized controlled trial	Behaviors of the students about ‘’looking for vehicles on the street’’, “being cautious of dangers’’ and ‘’crossing from safe places’’ were observed and documented in actual traffic environments before, 1 week, and 6 months after intervention	secondary outcome	secondary outcome	Change behavour	One week and 6 months after the intervention, the experiment group’s performance in all 3 behaviors were significantly improved (P < 0.001). Distraction-adjusted differences in the mean scores of behaviors between the experiment (Mean = 2.62) and control (Mean = 3.19) groups before and 6 months after intervention (Mean in experiment groups = 6.3, Mean in control group = 4.24) were also statistica…	effective	effective	secondary outcome	Short-term effects	6 month	low
5	Maryam Akbari & Mohebat Vali, 2018	Bacchieri et al	2010	Brazil	Brazil	Latin America & Caribbean	Subnational	Short-term effects	January 2006 and May 2007 (ten month)	Low income	Upper middle income	Education	Education	Education	Bicyclists	byciclist	Before and after	Cyclist crashes,Cyclist 'near miss'	secondary prevention	Total accident	accident	9% of the study individuals reported a traffic accident and 88% reported a “near accident”. In total there were 106 accidents and 1,091 near accidents. There was no effect observed from the intervention on either of the outcomes.	non-effective	non-effective	secondary prevention	Short-term effects	1 month- <1 year	low
5	Maryam Akbari & Mohebat Vali, 2018	Rezapur-Shahkolai et al	2017	Iran	Iran	Middle East & North Africa	Subnational	Short-term effects	2 month	Lower middl	Lower middle income	Education	Education	In this randomized controlled trial, 90 first grade elementary school students (experi	Pedestrians	Pedestrians	Randomized controlled trial	behaviors related to road traffic injuries	secondary outcome	secondary outcome	knowledge	The knowledge of students increased after the intervention. Also, the scores on self-reported and observed performances between two groups had a significant difference after the intervention.	effective	effective	secondary outcome	Short-term effects	2 month	low
9	Maryam Akbari & Mohebat Vali, 2018	Chandran et al	2014	Mexico	Mexico	Latin America & Caribbean	Subnational	Long-term effects	January 2008 -	Low income	Upper middle income	multi intervention	multi intervention	drinking-seatbelts- child restraint use	All road users	all road users	Before and after	RT crashes,RT injuries, RT deaths	primary prevention/secondary prevention	Both_2	death/injury/crash	first intervention phase at the country level and in the city of Leo´n, the rate of RT crashes decreased significantly. There were no significant differences in the RT injury or death rates following either intervention phase in either city	non-effective/non-effective/effective	multi-outcome	primary prevention/secondary prevention	Long-term effects	4 year	low
10	Maryam Akbari & Mohebat Vali, 2018	de Andrade et al	2008	Brazil	Brazil	Latin America & Caribbean	Subnational	Long-term effects	1995	Low income	Upper middle income	multi intervention	multi intervention	seat belt use / speed control radar	All road users	all road users	Before and after	RT deaths	primary prevention	death/injury	death	small impact on mortality	non-effective	non-effective	primary prevention	Long-term effects	10 years	low
11	Maryam Akbari & Mohebat Vali, 2018	Espitia-Hardeman et al.	2008	Colombia	Colombia	Latin America & Caribbean	Subnational	Long-term effects	1995	Low income	Upper middle income	Legislation	Legislation	helmet law	Motorcyclists	Motorcyclists	Before and after	RT deaths	primary prevention	death/injury	death	The rate of motorcyclist deaths per 100 000 inhabitants decreased from 9.7 in 1995 to 3.6 in 2001. The greatest reduction was observed after the introduction of the helmet law for motorcycle drivers in 1996 (12.3%).	effective	effective	primary prevention	Long-term effects	6 year	low
12	Maryam Akbari & Mohebat Vali, 2018	Farage et al	2002	Brazil	Brazil	Latin America & Caribbean	Subnational	Long-term effects	1993-1996	Low income	Upper middle income	Legislation	Legislation	seat belt, velocity control	All road users	all road users	Cross-sectional study	number and severity in head injury trauma	primary prevention	death/injury	death/injury	in group 1 we had 26.2 cases of HIT with 5.2 deaths, in 1997 we had 62.1 with 4.1 deaths About severity: in the first period were 9.6 cases severe or moderate head injury, in group 2 there were 8.1 cases.	non-effective	non-effective	primary prevention	Long-term effects	4 year	Moderate
13	Maryam Akbari & Mohebat Vali, 2018	Gómez-García et al	2014	Mexico	Mexico	Latin America & Caribbean	Subnational	Short-term effects	2010	Low income	Upper middle income	Legislation	Legislation	drinking( concentration limit)	All road users	all road users	Before and after	Alcohol RT crashes, Alcohol-related RT injuries	primary prevention/secondary prevention	Both_2	death/collision	Significant changes were observed in the monthly proportion of alcoholrelated deaths and collision rates following these interventions	effective	effective	primary prevention/secondary prevention	Short-term effects	1 year	low
15	Maryam Akbari & Mohebat Vali, 2018	Passmore et al	2010	Vietnam	Vietnam	East Asia & Pacific	Subnational	Short-term effects	months of September 2007 to March 2008(7 month)	Low income	Lower middle income	Legislation	Legislation	Motorcycle Helmet Wearing	Motorcyclists	motorcycle	Before and after	Risk for head injuries among RT injuries patients, RT deaths	primary prevention	death/injury	mortality or injury	a significant reduction, 16 percent reduction in the risk of road traffic head injuries and an 18 percent reduction in the risk of road traffic death	effective	effective	primary prevention	Short-term effects	7 month	Moderate
16	Maryam Akbari & Mohebat Vali, 2018	de Figueiredo et al	2001	Brazil	Brazil	Latin America & Caribbean	Subnational	Long-term effects	1997 and January and December 1998	Low income	Upper middle income	multi intervention	multi intervention	more penalties(driver license withdrawal) , improved traffic code with stiff penalty and media coverage	All road users	all road users	Before and after	RT crashes,RT deaths	primary prevention/secondary prevention	Both_2	death/accident	overall 21.3% reduction in the number of accidents and a 24.7% reduction in immediate deaths, saving 5962 lives on Brazilian highways , Tickets issued fell by 49.5% , Motor vehicle accident-related emergency room admissions decreased by 33.2%	effective	effective	primary prevention/ secondary prevention	Long-term effects	3 year	Moderate
17	Maryam Akbari & Mohebat Vali, 2018	Salvarani et al	2008	Brazil	Brazil	Latin America & Caribbean	Subnational	Short-term effects	September 2004 to August 2005	Low income	Upper middle income	Education	Education	Education	All road users	public	Before and after	RT injuries,RT trauma severity,RT deaths	primary prevention	death/injury	injury/death	The results showed a reduction of trauma severity due to traffic accidents after the execution of the program	effective	effective	primary prevention	Short-term effects	1 year	Moderate
18	Maryam Akbari & Mohebat Vali, 2018	Swaddiwudhipong et al	1998	Thailand	Thailand	East Asia & Pacific	Subnational	Long-term effects	January and March 1995	Low income	Upper middle income	Education	Education	Education	Motorcyclists	Motorcyclists	Randomized controlled trial	RT injuries	primary prevention	death/injury	injury	Motorcyclists in the intervention villages (69.7%) were significantly more likely to have valid licences than those in the control villages (46.5%). The proportion of motorcyclists who always or often wore helmets was significantly greater in the intervention sample (46.0%) than in the control sample (20.5%). The annual number and rate of fatal motorcycle injuries decreased after the intervention…	non-effective	non-effective	primary prevention	Long-term effects	2 year	low
20	Maryam Akbari & Mohebat Vali, 2018	Radin et al	1996	Malaysia	Malaysia	East Asia & Pacific	Subnational	Short-term effects	January 1992 -	Low income	Upper middle income	Vehichle safty	Vehichle safty	Daytime running lights	Motorcyclists	motorcyclists	Before and after	motorcycle accidents	secondary prevention	Total accident	accident	The model developed revealed that the running headlight intervention reduced the conspicuity-related motorcycle accidents by about 29%	effective	effective	secondary prevention	Short-term effects	1 year	low
22	Maryam Akbari & Mohebat Vali, 2018	Supramaniam et al	1984	Malaysia	Malaysia	East Asia & Pacific	Subnational	Long-term effects	1975-77	Low income	Upper middle income	Legislation	Legislation	helmet law	Motorcyclists	motorcyclists	Before and after	rates accidents/deaths	primary prevention / secondaryprevention	Both_2	fetality/collision	The rates accidents/1000 registrations and deaths/lO,OOO registrations decreased in almost all of the states after the law was introduced.	effective	effective	primary prevention / secondaryprevention	Long-term effects	5 year	low
23	Maryam Akbari & Mohebat Vali, 2018	Scott et al	2010	U.K	United Kingdom	Europe & Central Asia	international	Long-term effects	1997-2004	High income	High income	Law enforcement	Law enforcement	increase police activity (Written Warnings,Fixed Penalty Notices)	All road users	all road users	Before and after	Killed and Seriously Injured	primary prevention	death/injury	death/injury		effective	effective	primary prevention	Long-term effects	6 year	low
24	Maryam Akbari & Mohebat Vali, 2018	Amick et al	1983	USA	United States	North America	Subnational	Long-term effects	October 1979-	High income	High income	multi intervention	multi intervention	drinking(breath tests or blood tests)- education	All road users	all road users	Before and after	nighttime fatal and injury accidents occurring between 8:00 p.m. and 5:00 a.m	primary prevention / secondaryprevention	Both_2	injury/accident	The average monthly reduction from the pre intervention level was 4. 6 accidents/month and significant reduction in nighttime injury accidents in Bonneville but no reduction in two city	effective/non-effective	multi-outcome	primary prevention / secondaryprevention	Long-term effects	15 month	low
25	Maryam Akbari & Mohebat Vali, 2018	Andreassen et al	1995	Australia	Australi	East Asia & Pacific	Subnational	Long-term effects	1984	High income	High income	Law enforcement	Law enforcement	speed control (red light cameras)	All road users	all road users	Before and after	Accident numbers	secondary prevention	Total accident	accident	installation of RLC at this sites did not provided any reduction in accident	non-effective	non-effective	secondary prevention	Long-term effects	6 year	low
26	Maryam Akbari & Mohebat Vali, 2018	Bartle et al	2000	Australia	Australi	East Asia & Pacific	national	Short-term effects	december 1997 -	High income	High income	Legislation	Legislation	drinking( concentration limit)	All road users	all road users	Before and after	drunk driving accident	secondary prevention	Total accident	accident	significant reductions in drunk driving accident(short term) by approximately 10 % . During the first mounths the decresed was more significant than later in the year	effective	effective	secondary prevention	Short-term effects	1 year	low
27	Maryam Akbari & Mohebat Vali, 2018	Beenstock et al	2001	Israel	Israel	Middle East & North Africa	national	Long-term effects	1991	High income	High income	Law enforcement	Law enforcement	increase police traffic	All road users	all road users	cohort study	road accidents and fatalities.	primary prevention/secondary prevention	Both	death/accident	Our main findings are: (1) only large-scale enforcement has any measurable effect on road accidents while small-scale enforcement has no apparent effect. (2) The enforcement effect is slightly larger in the long run than it is in the short-run. (3) The effect of enforcement tends to dissipate rapidly after the dosage of enforcement is reduced. (4) Enforcement has no effect on fatal road accidents…	non-effective	non-effective	primary prevention/secondaru prevention	Long-term effects	5 year	low
28	Maryam Akbari & Mohebat Vali, 2018	carr et al	1980	USA	United States	North America	Subnational	Short-term effects	2-febri to 9 agust 1978	High income	High income	Law enforcement	Law enforcement	increase police traffic	All road users	all road users	Before and after	personal injury , fatality	primary prevention	death/injury	injury/fetality	no change in personal injury or fetality	non-effective	non-effective	primary prevention	Short-term effects	7 month	low
29	Maryam Akbari & Mohebat Vali, 2018	Roop et al	1980	USA	United States	North America	Subnational	Short-term effects	from August 1~, 1979, to August 31, 1980	High income	High income	Law enforcement	Law enforcement	increase patrol parameters	All road users	all road users	cohort study	violation rate,accident rate	secondaryprevention / secondary outcome	Both	accident rate/violation rate,	reduced 15 % in violation rate and 16 to 18 % change in accident rate	effective	effective	secondaryprevention / secondary outcome	Short-term effects	1 year	low
33	Maryam Akbari & Mohebat Vali, 2018	Sadler et al	1991	USA	United States	North America	national	Long-term effects	January 1976 and February 1977	High income	High income	Legislation	Legislation	drinking( license-suspension)	Drivers	drivers	Before and after	alcohol-related accident	secondaryprevention / secondary outcome	Both	accident/traffic safety	These results suggest that the use of license-suspension waiver as an incentive to participate in a drinking driver program had a negative imapct on traffic safety. The predicted reductions in alcohol-related accidents among program participants did not occur,	non-effective/non effective	multi-outcome	secondaryprevention / secondary outcome	Long-term effects	14 month	low
34	Maryam Akbari & Mohebat Vali, 2018	MC bride et al	1970	USA-California	United States	North America	Subnational	Short-term effects	November 1966 through January 1967	High income	High income	Law enforcement	Law enforcement	warning letters	Drivers	driver (problem driver)	others	number of traffic accidents and citations,	secondary prevention	Total accident	accident	most effective letters for accident reduction up to a seven month period.	effective	effective	secondary prevention	Short-term effects	7 month	Moderate
35	Maryam Akbari & Mohebat Vali, 2018	Ben-David et al	1970	Israel	Israel	Middle East & North Africa	Subnational	Short-term effects	10 week	High income	High income	Education	Education	driving behaviour (advisory letter)	Drivers	drivers	Before and after	improve the drivers’ response to traffic signs.(driving behaviour)	secondary outcome	secondary outcome	change behavior	significant reduction in driving errors would be observed for these intersections where communication was applied, comparing driving behaviour before and after the communication period.	effective	effective	secondary outcome	Short-term effects	2 month va 2 week	high
36	Maryam Akbari & Mohebat Vali, 2018	Vingilis et al	1980	Canada	Canada	North America	Subnational	Short-term effects	NR	High income	High income	Education	Education	education	All road users	all road users	Before and after	alcohol-related accident and reduce error	secondary prevention / secondary prevention/secondaryoutcome	Tree	injury/accident/ reduce error/perception risk/knowledge	significant reduction in driving errors would be observed for these intersections where communication was applied, comparing driving behaviour before and after the communication period.	non-effective/non effective /effective	multi-outcome	primary prevention / secondaryoutcome	Short-term effects	1 month- <1 year	low
37	Maryam Akbari & Mohebat Vali, 2018	Voas et al	1987	USA	United States	North America	Subnational	Long-term effects	January 1976 to 1978	High income	High income	Law enforcement	Law enforcement	drinking (sobriety checkpoints)	All road users	all road users	Before and after	night accidents	secondary prevention	Total accident	accident	The results indicated that nighttime collisions in Stockton were reduced during the three and a half year period of the special enforcement program.(Overall there was a 15% reduction in weekend night accidents during the project period)	effective	effective	secondary prevention	Long-term effects	3 year	low
38	Maryam Akbari & Mohebat Vali, 2018	jones et al	1987	USA	United States	North America	national	Long-term effects	May of 1984	High income	High income	Legislation	Legislation	License Revocation	Drivers	driver (problem driver)	Before and after	traffic accidents	secondary prevention /secondary outcome	Both	accident/ traffic offenders	results indicates that license revocation is an effective measure for reducing the risk of future major traffic convictions, nonmajor traffic convications, and traffic accidents among habitual traffic offenders.	effective	effective	secondary prevention /secondary outcome	Long-term effects	15 month	low
39	Maryam Akbari & Mohebat Vali, 2018	Kadell et al	1987	USA	United States	North America	national	Long-term effects	January 1980,	High income	High income	Education	Education	Speed education meeting	Drivers	drivers	Before and after	traffic accidents	secondary prevention /secondary outcome	Both	accident/ traffic offenders	the Neg-Op HIiPRI had a larger estimated effect on accidents and lower cost than the group meeting countermeasures, which were also cost-beneficial. The coverage of 55-MSL issues in the group meeting did not appear to influence its effect in reducing either accidents or convictions.	non-effective	non-effective	secondary prevention /secondary outcome	Long-term effects	2 year	low
40	Maryam Akbari & Mohebat Vali, 2018	Preusser et al	1988	USA	United States	North America	Subnational	Long-term effects	1981	High income	High income	Law enforcement	Law enforcement	drinking( license suspensions)	Drivers	drivers	Before and after	convictions and crashes	secondary prevention	Total accident	accident	The results showed that those drivers convicted under the mandator! suspension law had fewer subsequent convictions and crashes. It was concluded that 100% mandatory license suspension is an effective legal sanction against drinking and driving	effective	effective	secondary prevention	Long-term effects	5 year	low
41	Maryam Akbari & Mohebat Vali, 2018	Wells et al	1992	New York	United States	North America	Subnational	Long-term effects	1988-90	High income	High income	multi intervention	multi intervention	drinking (police checkpoints), sealt bbelt use	Drivers	drivers	Before and after	injury-producing crashes ,	secondary prevention/secondary outcome	Both	accident/change behavir	overall reduction of about 39% in the number of drivers who had been drinking and were stopped at police checkpoints was sustained from Fall 1988 to Fall 1990; evidence was also found of significantly fewer injury-producing crashes and significantly fewer late-night crashes during months when checkpoints were held. Drivers with high blood alcohol concentrations were relatively unaffected by the p…	effective	effective	secondary prevention/secondary outcome	Long-term effects	2 year	low
42	Maryam Akbari & Mohebat Vali, 2018	Neustrom et al	1993	USA	United States	North America	Subnational	Long-term effects	1983	High income	High income	Law enforcement	Law enforcement	drinking(more penalties,suspension licence)	All road users	all road users	Before and after	fatal and injury accidents	primary prevention	death/injury	injury/fetal	SatisticalIy significant reduction in nighttime fatal and injury accidents that lasted 36 months after the new law was implemented.	effective	effective	primary prevention	Long-term effects	3 year	low
43	Maryam Akbari & Mohebat Vali, 2018	Williams et al	1996	USA	United States	North America	Subnational	Long-term effects	oct 1992-	High income	High income	Social marketing	Social marketing	seat belt use (Paid media advertisements)	Drivers	driver	Before and after	rate sealt belt	secondary outcome	secondary outcome	incresing use bealt	Seat belt use increased markedly,(60 to 80 %)	effective	effective	secondary outcome	Long-term effects	3 year	low
44	Maryam Akbari & Mohebat Vali, 2018	Hakkert et al	2001	Israel	Israel	Middle East & North Africa	national	Short-term effects	began in April 1997 and lasted for 1 year	High income	High income	Law enforcement	Law enforcement	increase police traffic	All road users	all road users	Before and after	influence on drivers’ behavior and attitudes,accident changes,severe accidents	secondary prevention / secondary outcome	Both	accident/ violation rate	reduction of severe accidents, reduction of the violation rate was observed in several behavior types, increase in accidents was observed on most interurban roads, The findings pointed out that the National Traffic Police did not exhaust its potential in the project’s performance and needs more flexible enforcement and deployment tactics	non-effective	non-effective	secondary prevention / secondary outcome	Short-term effects	1 year	low
45	Maryam Akbari & Mohebat Vali, 2018	Newstead et al	2001	Australia	Australi	East Asia & Pacific	Subnational	Long-term effects	From 1992 to 1997 RRW	High income	High income	Law enforcement	Law enforcement	increase police traffic	All road users	all road users	Before and after	crash frequency	secondary prevention	Total accident	accidet	Overall, the program produced a significant 11% reduction in total crashes in areas outside of metropolitan Brisbane.	effective	effective	secondary prevention	Long-term effects	3 year	low
47	Maryam Akbari & Mohebat Vali, 2018	Mountain et al	2005	U.K	United Kingdom	Europe & Central Asia	national	Long-term effects	jan-2001,	High income	High income	multi intervention	multi intervention	speeding( Safety cameras) / Engineering schemes	All road users	all road users	Before and after	personal injury accidents,fatal and serious accidents	primary prevention/secondary prevention	Both	death/injury/accidet	reduction of 20% and 24% for overall injury accidents and fatal and serious accidents separately	effective	effective	primary prevention/secondary prevention	Long-term effects	3 year	low
48	Maryam Akbari & Mohebat Vali, 2018	Shin et al	2009	USA	United States	North America	Subnational	Short-term effects	January 2006 to October 2006 (9 month)	High income	High income	Law enforcement	Law enforcement	speeding(fixed-camera photo)	All road users	all road users	Before and after	speeding behavior, crashes, and the economic impact of crashes	secondary prevention /secondary outcome	Both	accident/speed limit	The analysis results reveal that speeding detection frequencies (speeds?76mph) increased by a factor of 10.5 after the SEPwas (temporarily) terminated.Average speeds in the enforcement zonewere reduced by about 9mph when the SEPwas implemented, after accounting for the influence of traffic flow. All crash types were reduced except rear-end crashes.(A 9 mph fall in mean speed; a general reduction …	effective	effective	secondary prevention /secondary outcome	Short-term effects	2 month	low
49	Maryam Akbari & Mohebat Vali, 2018	Li et al	2013	U.K	United Kingdom	Europe & Central Asia	international	Long-term effects	1999 to 2007	High income	High income	Law enforcement	Law enforcement	speeding(cameras)	All road users	all road users	Before and after	number of accidents	secondary prevention	Total accident	accident	there are significant reduction in the number of accidents of all severities at speed camera sites.	effective	effective	secondary prevention	Long-term effects	3 year	low
50	Maryam Akbari & Mohebat Vali, 2018	Hess et al	2003	U.K	United Kingdom	Europe & Central Asia	national	Long-term effects	1991	High income	High income	Law enforcement	Law enforcement	speeding(cameras)	All road users	all road users	Before and after	Accident Rates	primary prevention	death/injury	injury	total reduction of 31.26% in injury accidents,Cameras (250 m) reduction 46 % , Cameras (2 km) reduction 21 %,	effective	effective	primary prevention	Long-term effects	10 years	low
51	Maryam Akbari & Mohebat Vali, 2018	Newstead et al	2006	Queensland	Australi	East Asia & Pacific	national	Long-term effects	1 May 1997-2001	High income	High income	Law enforcement	Law enforcement	speeding(cameras)	All road users	all road users	Before and after	fatal crashes,hospitalisation, medically treated,	primary prevention	death/injury	death	reduction in fatal crashes of around 45% in areas within 2km of speed camera sites. Corresponding reductions of 31%, 39% 19% and 21% were estimated for hospitalisation, medically treated, other injury and non-injury crashes respectively	effective	effective	primary prevention	Long-term effects	5 year	low
52	Maryam Akbari & Mohebat Vali, 2018	Christie et al	2003	U.K	United Kingdom	Europe & Central Asia	Subnational	Long-term effects	1996	High income	High income	Law enforcement	Law enforcement	speeding(mobile speed cameras)	All road users	all road users	Before and after	Persons injured	primary prevention	death/injury	injury	The route based method is superior than the circle based one and suggested a 51% reduction in injury crashes.(Cameras 500 m)	effective	effective	primary prevention	Long-term effects	4 year	low
53	Maryam Akbari & Mohebat Vali, 2018	ARRB Group	2005	Australia	Australi	East Asia & Pacific	Subnational	Long-term effects	2002	High income	High income	Law enforcement	Law enforcement	speeding(cameras)	All road users	all road users	Before and after	mean speed,injury crashes andfatal crashes	primary prevention/secondary outcome	Both	fetal/injury/speed limit	About 6 km/h fall in mean speed; reduction of 23% for casualty crashes, 20% for injury crashes and 90% for fatal crashes	effective	effective	primary prevention / secondaryoutcome	Long-term effects	3 year	low
54	Maryam Akbari & Mohebat Vali, 2018	Cunningham et al	2008	USA	United States	North America	Subnational	Long-term effects	June of 2003	High income	High income	Law enforcement	Law enforcement	speeding(cameras)	All road users	all road users	Before and after	collisions,mean speed	secondary prevention/secondary outcome	Both	accident/speed limit	Reduction of about 14% in collisions; around 7% decrease in mean speed	effective	effective	secondary prevention/secondary outcome	Long-term effects	2 year	low
55	Maryam Akbari & Mohebat Vali, 2018	Mountain et al	2004	U.K	United Kingdom	Europe & Central Asia	national	Long-term effects	jan-2001,	High income	High income	Law enforcement	Law enforcement	speeding(fixed-camera photo )	All road users	all road users	Before and after	mean speed,injury accidents and fatal and serious accidents separately	primary prevention/secondary prevention/secondary outcome	Tree	death/injury/accidet/speed limit	4.4 mph fall in mean speed; reduction of 26% and 34% for overall injury accidents and fatal and serious accidents separately,Cameras (500 m) reduction 19 % , Cameras (1 km) reduction 19%,	effective	effective	primary prevention/secondary prevention/secondary outcome	Long-term effects	3 year	low
58	Maryam Akbari & Mohebat Vali, 2018	Jones et al	2008	U.K	United Kingdom	Europe & Central Asia	Subnational	Long-term effects	1 March 1998 –	High income	High income	Law enforcement	Law enforcement	speeding(mobile speed cameras)	All road users	all road users	Before and after	crashes	secondary prevention	Total accident	accident	A 1% decline in overall crashes and a 19% decline in crashes at speed camera sites	effective	effective	secondary prevention	Long-term effects	4 year	low
59	Maryam Akbari & Mohebat Vali, 2018	Elvik et al	1997	Norway	Norway	Europe & Central Asia	national	Long-term effects	1993	High income	High income	Law enforcement	Law enforcement	speeding(Automatic Speed,Cameras (variable)	All road users	all road users	Before and after	number of injury accidents,	primary prevention/secondaryprevention	Both_2	injury/accident	A statistically significant reduction of 20 percent in the number of injury accidents was found (Cameras (variable)). The number of propertydamage- only accidents was reduced by 12 percent. This change was not statistically significant. decline of 26 percent in injury accidents was found on road sections conforming with both warrants.	effective/non-effective	multi-outcome	primary prevention/secondaryprevention	Long-term effects	3 year	low
60	Maryam Akbari & Mohebat Vali, 2018	Goldenbeld et al	2005	Netherlands	Netherlands	Europe & Central Asia	Subnational	Long-term effects	1998 January	High income	High income	Law enforcement	Law enforcement	speeding(mobile speed cameras)	All road users	all road users	Before and after	mean speed and the percentage offenders	primary prevention	death/injury	death/injury	The speed data of these 5 years and the year preceding the enforcement project showed a significant decrease in mean speed and the percentage speed limit violators over time. The largest decrease was found in the first year of the enforcement project and in the fourth year of the project, when the enforcement effort was further intensified. The best estimate for the safety effect of the enforceme…	effective	effective	primary prevention	Long-term effects	5 year	low
61	Maryam Akbari & Mohebat Vali, 2018	Campbell et al	1968	USA	United States	North America	national	Long-term effects	1951-1959	High income	High income	Legislation	Legislation	speeding-limit( licenses suspended)	All road users	all road users	Before and after	Traffic Fatalities,All Traffic Violations,	primary prevention/secondary outcome	Both	mortality- Traffic Violations,	As to fatalities, we find a sustained trend toward reduction, butSpeeding Violation increasing	effective /non-effective	multi-outcome	primary prevention/secondary outcome	Long-term effects	9 year	high
62	Maryam Akbari & Mohebat Vali, 2018	Mercer et al	1985	Canada	Canada	North America	Subnational	Short-term effects	20 April 1984	High income	High income	multi intervention	multi intervention	drinking(roadchecks with mobile blood alcohol testing, Media Coveraege)	Drivers	drivers	Before and after	The number of alcohol-related casualty accidents reported in the month,The percentage of alcohol-related casualty traffic accidents per month,The number of driving while impaired charges laid in the month,The number of vehicles stopped by mobile blood alcohol testing vehicle team,The number of drinking-driving related newspaper and magazine articles published in the province per month	primary prevention / secondaryprevention	Both_2	fetality/accident	There was no difference either before and after the blitz or between the newspaper strike and no-strike areas, in terms of perceived likelihood of apprehension.&there was a large and statistically significant increase after the blitz- 17% said they had seen a roadcheck and 6% said they had been stopped in a roadcheck, while after the blitz the figures were 38% and 12%, respectively (Seen Roadchec…	effective	effective	primary prevention / secondaryprevention	Short-term effects	6 month	low
63	Maryam Akbari & Mohebat Vali, 2018	Robert et al	1985	USA	United States	North America	Subnational	Short-term effects	30 Desamber 1983	High income	High income	Law enforcement	Law enforcement	drinking(roadchecks)	Drivers	drivers	Before and after	Percent of Accidents Which Were Alcohol-Related	secondary prevention	Total accident	accident	A 13% reduction in alcohol-related accidents provided evidence that the checkpoint program was effective in reducing accidents due to impaired driving.	effective	effective	secondary prevention	Short-term effects	1 year	low
65	Maryam Akbari & Mohebat Vali, 2018	Henstridge et al	1997	Australia	Australi	East Asia & Pacific	Subnational	Long-term effects	1988 december	High income	High income	Law enforcement	Law enforcement	drinking(random breath tests )	Drivers	driver	Before and after	numbers of vehicle stopped in RBT operations or the numbers of drivers tested, and may be kept on a daily, weekly or monthly basis	primary prevention/secondary prevention	Both_2	death/accident	.where RBT reduced fatal accrdents initially by 48% and by 15% on a permanent basis. However, RBT in New South Introduction effect, and was "saved" only by increased levels of enforcement that had a substantial "residual deterrent" Wales almost ceased to have any impact on some series of accrdents in the late 1980s duet ot hed ecay m the effect. It was estimatedfrom the models that an increase of…	effective	effective	primary prevention/ secondary prevention	Long-term effects	3 year	low
66	Maryam Akbari & Mohebat Vali, 2018	King et al	1986	Australia	Australi	East Asia & Pacific	Subnational	Long-term effects	1981	High income	High income	multi intervention	multi intervention	drinking(random breath tests ), publicity campaign), school and commiunity	All road users	all road user	Before and after	drinking drivers under the legal limit (under .08), media publicity	secondaryprevention / secondary outcome	Both	accident/ change behavior		non-effective / effective	multi-outcome	secondaryprevention / secondary outcome	Long-term effects	5 year	low
67	Maryam Akbari & Mohebat Vali, 2018	Evans et al	1991	USA	United States	North America	national	Long-term effects	1982	High income	High income	Social marketing	Social marketing	drinking(national campaign)	Drivers	driver	Before and after	Number of States with Specific Forms of Anti-Drunk Driving Legislation, single vehicle occupant fatalities that occur at night, single vehicle occupant fatalities	primary prevention	death/injury	death	We report suggestive evidence that multiple laws designed to increase the certainty of punishment (e.g., sobriety checkpoints and preliminary breath tests) have a synergistic deterrent effect. The most striking finding is that mandatory seat belt use laws and beer taxes may be more effective at reducing drunk driving fatalities than policies aimed at general deterrence.	non-effective	non-effective	primary prevention	Long-term effects	5 year	low
68	Maryam Akbari & Mohebat Vali, 2018	Smith et al	1990	Australia	Australi	East Asia & Pacific	national	Long-term effects	1988 octobr	High income	High income	Law enforcement	Law enforcement	drinking(random breath testing)	Drivers	driver	others	drunk driving accident	primary prevention	death/injury	injury/death	Approximately half of all drivers in WA were stopped during the first year of RBT, and one in four were tested. Significant reductions occurred for night-time fatal, serious injury and minor injury accidents. There was some evidence that the beneficial effect of RBT may have started to wane towards the end of the first year, which was probably related to a lack of adequate supporting publicity.	effective	effective	primary prevention	Long-term effects	18 month	Moderate
69	Maryam Akbari & Mohebat Vali, 2018	Wells et al	1992	New York	United States	North America	Subnational	Long-term effects	Fall 1988	High income	High income	multi intervention	multi intervention	drrinking(passive alcohol sensors) & seat Belt	Drivers	driver	Before and after	the number of drivers who had been drinking and were stopped at police checkpoints was sustained , injury-producing crashes,late-night crashes during months,blood alcohol concentrations,Seat belt use rose, especially at night	secondary prevention/secondary outcome	Both	accident/change behavir	A study of the program’s first two years shows that a relative overall reduction of about 39% in the number of drivers who had been drinking and were stopped at police checkpoints was sustained from Fall 1988 to Fall 1990; evidence was also found of significantly fewer injury-producing crashes and significantly fewer late-night crashes during months when checkpoints were held. Drivers with high b…	effective	effective	secondary prevention/secondary outcome	Long-term effects	3 year	low
70	Maryam Akbari & Mohebat Vali, 2018	Barnes et al	1988	Australia	Australi	East Asia & Pacific	Subnational	Long-term effects	1987	High income	High income	Law enforcement	Law enforcement	drinking(random breath testing)	Drivers	driver	others	night-time fatal accidents , serious injury accidents	primary prevention / secondary prevention	Both_2	fetality/injury/accident	with night-time fatal accidents reduced 30% and serious injury accidents 20%. RTB has lead to reductions in many different types of night-time fatal and serious injury accidents although there was no significant decrease in motorcycle and pedestrian accidents. It was also found that fatal accidents on main roads were reduced more than those on straight roads and accident reductions at intersectio…	effective/non-effective	multi-outcome	primary prevention / secondary prevention	Long-term effects	11 years	Moderate
71	Maryam Akbari & Mohebat Vali, 2018	Mercer et al	1996	British Columbia	Canada	North America	Subnational	Short-term effects	1996	High income	High income	Social marketing	Social marketing	drinking(road check campaign)	All road users	all road users	others	drivers' blood alcohol content (BAC) levels, alcohol-related crash	secondary outcome	secondary outcome	change behavoir	which checked drivers at a rate of about 21% of the area population per month. Public attitudes and awareness changed, drivers' blood alcohol content (BAC) levels dropped, alcohol-related crash surrogates fell below the projected levels	effective	effective	secondary outcome	Short-term effects	5 month	Moderate
72	Maryam Akbari & Mohebat Vali, 2018	Bailey et al	1995	New zealand	New zeal	East Asia & Pacific	national	Short-term effects	1992 December	High income	High income	Law enforcement	Law enforcement	drinking(random breath testing)	Drivers	driver	Before and after	drink driving injury accidents, the proportion of all reported injury accidents which were alcohol related	primary prevention/secondaryprevention	Both_2	injury/accident	There was a reduction in reported drink driving injury accidents and in the proportion of all reported injury accidents which were alcohol related, subsequent to the campaign in December 1992. The reduction continued for some months after the introduction of CBT in April 1993. Alcohol related accidents and accidents at night time decreased significantly more than did non alcohol related accidents…	effective	effective	primary prevention/secondaryprevention	Short-term effects	1 year	low
73	Maryam Akbari & Mohebat Vali, 2018	Fell et al	2005	Georgia	Georgia	Europe & Central Asia	national	Long-term effects	1987	Low income	Upper middle income	multi intervention	multi intervention	drinking(checkpoints,saturation patrols,roadblocks) and Earned media,Used advertising firm,Communitybased public education program.	Drivers	driver	Before and after	driving fatal crashes measure	primary prevention	death/injury	death	Georgia experienced a significant decrease in drinking-and-driving fatal crashes (14 percent using a ratio measure in a time series analysis). The program in Georgia (2800 checkpoints) saved an estimated 60 lives in the first year. While Louisiana experienced a raw decrease in the ratio of drinking drivers to nondrinking drivers in fatal crashes, when the control parishes and the comparison State…	non-effective	non-effective	primary prevention	Long-term effects	5 year	low
74	Maryam Akbari & Mohebat Vali, 2018	older et al	1997	USA	United States	North America	national	Long-term effects	1992	High income	High income	multi intervention	multi intervention	drinking(funds for additional officer hours, breath test equipment, officer training, and media advocacy training and technical assistance)	Drivers	driver	Before and after	alcohol-involved traffic crashes, Relationship of Drinking and Driving Prevention to Single Vehicle Night time Crashes	secondary prevention	Total accident	accident	The Drinking and Driving Component produced an overall reduction in a lcohol-involved traffic crashes. & Confirmation of the causal model o f the impact o f enforcem enton crashes.	effective	effective	secondary prevention	Long-term effects	5 year	low
75	Maryam Akbari & Mohebat Vali, 2018	Lacey et al	1996	USA	United States	North America	Subnational	Short-term effects	1994 April	High income	High income	multi intervention	multi intervention	drinking(checkpoints,highly publicized over TV, on the radio and in the newspapers throughout the state)	Drivers	driver	Before and after	number of drunk driving fatal crashes	primary prevention	death/injury	death	The results showed a 21.6% reduction in the number of drunk driving fatal crashes that would have occurred without the checkpoint program.	effective	effective	primary prevention	Short-term effects	1 year	low
76	Maryam Akbari & Mohebat Vali, 2018	Ryan et al	1997	Australia	Australi	East Asia & Pacific	Subnational	Long-term effects	1994 October	High income	High income	multi intervention	multi intervention	drinking(random breath testing , public education campaigns)	Drivers	driver	others	number of charges for drink driving, percentage of drivers experiencing random breath testing, numbers of alcohol related crashes	secondary prevention /secondary outcome	Both	accident/knowledge	The large number of tests carried out resulted in an increased number of charges for drink driving. There were positive changes in driver perceptions of the likelihood of being breath tested and of self-reported driving after drinking. There were large increases in the percentage of drivers experiencing random breath testing. Little change was observed in numbers of alcohol related crashes, the r…	non-effective/ effective	multi-outcome	secondary prevention /secondary outcome	Long-term effects	3 year	Moderate
78	Maryam Akbari & Mohebat Vali, 2018	Mathijssen et al	2004	Netherlands	Netherlands	Europe & Central Asia	national	Long-term effects	1994	High income	High income	Law enforcement	Law enforcement	intensified police surveillance	All road users	all road users	Before and after	flashing green before amber. Ten locations in Switzerland, Austria, and Germany were recorded with a video camera and analysed using	primary prevention	death/injury	injury	there has been about a 10% stronger reduction than in the control area. Although this difference was not (statistically) significant, it can be considered a relevant effect. Drink driving enforcement activities also increased by about an estimated 510% (for the Netherlands as a whole) as a result of implementing regional plans. However, this did not result in a demonstrable decrease in drink driv…	non-effective	non-effective	primary prevention	Long-term effects	7 year	low
79	Maryam Akbari & Mohebat Vali, 2018	Diamantopoulou et al	2000	Australia	Australi	East Asia & Pacific	Subnational	Short-term effects	1993 November	High income	High income	multi intervention	multi intervention	drinking( Breath tests), publicity awareness	All road users	all road user	Cross-sectional study	levels of publicity awaeness,HAH serious casualty crashes	primary prevention	death/injury	death	A statistically significant reduction in HAH serious casualty crashes was found when RBT was conducted by cars operating alone, during the weeks and in the regions when enforcement was present(estimated 22% reduction).efective reduce crash in large rural city	effective	effective	primary prevention	Short-term effects	1 year	low
80	Maryam Akbari & Mohebat Vali 2018	Agent et al	2002	USA	United States	North America	Subnational	Long-term effects	1999August	High income	High income	multi intervention	multi intervention	drinking( Drive campaign)	Drivers	driver	others	number of crashes, number of injuries and fatalities occurring in crashes, the number of crashes in which either alcohol or drugs	primary prevention/secondary prevention	Both_2	death/injury / accident	The number of crashes in2002 was 14 percent lower than the average of the three previous years with the number of injuries and fatalities occurring in these crashes 21 percent lower. The second comparison was the number of crashes in which either alcohol or drugs were listed as a contributing factor or it was noted that a driverwas suspected of drinking. The number of these crashes in 2002 was 9 …	effective	effective	primary prevention/secondary prevention	Long-term effects	3 year	low
81	Maryam Akbari & Mohebat Vali, 2018	Fockler et al	1998	North Vancouver	Canada	North America	Subnational	Short-term effects	1995	High income	High income	Education	Education	education	Drivers	driver	Before and after	predicted probability of successful head restraint adjustment, given gender, vehicle type and intervention type	secondary outcome	secondary outcome	change behavoir	The human intervention led to signi?cantly more drivers actually adjusting their head restraints immediately after the intervention than the passive video or interactive kinetic model approaches, which were both no di?erent from the control group. The human intervention was recommended as the most e?ective and was implemented successfully.	effective	effective	secondary outcome	Short-term effects	1 year	low
82	Maryam Akbari & Mohebat Vali, 2018	James Anderson et al	1980	USA	United States	North America	national	Long-term effects	1976-1978	High income	High income	Law enforcement/education	multi intervention	improved motorcycle licensing	Motorcyclists	Motorcyclist	Before and after	total number of accidents	secondary prevention	Total accident	accident	The magnitude of the accident reductions ranged from 15 to 21%.	effective	effective	secondary prevention	Long-term effects	3 year	low
83	Maryam Akbari & Mohebat Vali, 2018	Huelke et al	1999	Michigan	United States	North America	Subnational	Long-term effects	1988	High income	High income	Vehichle safty	Vehichle safty	airbag	Multi-targed population	driver & passengers	others	hearing problem, injuries sustained at the time of the crash, long-term problems from any of these injuries, any problems with sight, smell, taste, or hearing since the crash	secondary outcome	secondary outcome	increasing safety	It appears that permanent hearing de?cit due to airbag deployment, both in cars with the steering wheel airbag alone, and in those with a passenger side airbag, is an infrequent event (1.7%) from the data of this study.	effective	effective	secondary outcome	Long-term effects	9 year	low
84	Maryam Akbari & Mohebat Vali, 2018	Williams et al	1976	USA	United States	North America	Subnational	Short-term effects	1974	High income	High income	Vehichle safty	Vehichle safty	airbag	Passengers	passenger (child passenger)	others	children were observed in front seat positions in which they would be contacted by an air bag early in its deployment.	secondary outcome	secondary outcome	change behavior	in a visual survey of 4,602 child passengers traveling in 3149 automobiles only 123 children-less than 3%-were observed in front seat positions in which they would be contacted by an air bag early in its deployment.	effective	effective	secondary outcome	Short-term effects	1 year	low
85	Maryam Akbari & Mohebat Vali, 2018	Barry et al	1999	Australia	Australi	East Asia & Pacific	national	Long-term effects	1991	High income	High income	Vehichle safty	Vehichle safty	airbag	Multi-targed population	driver & passengers	case-control study	crash survival (age, seat belt use, and gender)	primary prevention	death/injury	death	Results of the analysis provided a comparative quanti?cation of both the effect of the air bag as well as other well known determinants of occupant crash survival (age, seat belt use, and gender).When potentially confounding variables were controlled, both the driver and passenger side air bag devices were shown to signi?cantly reduce the probability of death in direct frontal collisions, but the…	effective	effective	primary prevention	Long-term effects	5 year	low
86	Maryam Akbari & Mohebat Vali, 2018	Evans et al	1991	Michigan	United States	North America	Subnational	Long-term effects	1975	High income	High income	Vehichle safty	Vehichle safty	airbag	Drivers	driver	Cross-sectional study	driver age, alcohol consumption, two-car crashes, single-car crashes	secondary prevention	Total accident	accident	It is concluded that effectiveness does not depend much on driver age or alcohol consumption, but is greater for two-car crashes than for single-car crashes (21% compared to 16%).	effective	effective	secondary prevention	Long-term effects	12 years	low
87	Maryam Akbari & Mohebat Vali, 2018	Fildes et al	1994	Australia	Australi	East Asia & Pacific	national	Short-term effects	1992	High income	High income	Vehichle safty	Vehichle safty	supplementary airbags	Passengers	passenger car occupants	Cross-sectional study	cost benefit	secondary outcome	secondary outcome	increasing safety	The results demonstrate the advantage of fullsize airbags over facebags, even when seatbelt wearing rates are high.	effective	effective	secondary outcome	Short-term effects	under 1 year	low
88	Maryam Akbari & Mohebat Vali, 2018	Huelke et al	1993	USA	United States	North America	Subnational	Long-term effects	1990	High income	High income	Vehichle safty	Vehichle safty	airbag	Multi-targed population	driver & passengers	others	type of crash and the extent or dollar amount of damage, extent of injuries, Injury severity(Abbreviated Injury Scale (AIS))	primary prevention	death/injury	injury	Most occupants sustained minor injuries. Those not wearing the lap-shoulder belt (3-point belt) had more minor injuries than the restrained. The occurrence of higher level injuries (AIS a2) was found more often in the nonbelted.	effective	effective	primary prevention	Long-term effects	3 year	low
89	Maryam Akbari & Mohebat Vali, 2018	Joksch et al	1976	USA	United States	North America	Subnational	Long-term effects	1960-1972	High income	High income	Vehichle safty	Vehichle safty	motor vehicle safety standards	Passengers	passenger( car occupant, truck occupant , pedestrian , bicyclist, motorcyclist	Before and after	were significantly reduced by the inclusion of the pamphlet.	primary prevention	death/injury	death rates,	One can even use Peltzman to make an argument that the motor vehicle safety standards did reduce the total number of motor vehicle deaths. the difference between the actual death rates and those projected by Peltzman’s eqn (5) are plotted. The points suggest, between 1960 and 1965, a linear time trend. If we extrapolate this trend, we find that the actual death rate in 1971 was about 8%, in 1972 …	effective	effective	primary prevention	Long-term effects	13 year	low
90	Maryam Akbari & Mohebat Vali, 2018	Schroer et al	1979	USA	United States	North America	Subnational	Short-term effects	1 April, 1975, and 3lDecember, 1976	High income	High income	Vehichle safty	Vehichle safty	Automobile insepctions	All road users	all road users	Before and after	the rate for uninspected vehicles, accident rate of inspected vehicles , accident rate of the responsive participant, accident rate of unresponsive participants,	secondary prevention	Total accident	accident	In Huntsville the accident rate of inspected vehicles represents an improvement of 9.1% over the rate for uninspected vehicles. Furthermore, the accident rate of inspected vehicles decreased 5.3% after inspection. Whereas the monthly accident rate of the responsive participant who returned for subsequent periodic inspections did not significantly increase in eighteen months, the monthly accident …	effective	effective	secondary prevention	Long-term effects	21 month	low
91	Maryam Akbari & Mohebat Vali, 2018	Wagenaar et al	1990	Michigan	United States	North America	Subnational	Long-term effects	1980 January	High income	High income	Legislation	Legislation	Seat belt use	Multi-targed population	driver & passengers	Before and after	rate of admitted patients for all automobile occupant injuries, rate of admitted patients with extremity injuries following imple- mentation of the safety belt law	primary prevention	death/injury	injury	Using time-series intervention analyses of data from 14 hospitals throughout the state, we found a 19% reduction in the rate of admitted patients for all automobile occupant injuries and a 20% reduction in the rate of admitted patients with extremity injuries following imple- mentation of the safety belt law. The utility of hospital data for the evaluation of interventions like the safety belt la…	effective	effective	primary prevention	Long-term effects	6 year	low
92	Maryam Akbari & Mohebat Vali, 2018	Reinfurt et al	1990	North Carolina	United States	North America	Subnational	Long-term effects	1968	High income	High income	Legislation	Legislation	Seat belt use	Multi-targed population	driver & passengers	Before and after	serious injuries, fatalities among occupants covered by the law, fatalities, serious or worse injuries	primary prevention	death/injury	injury	Warning tickets brought about a modest 5.4% reduction in serious injuries; fatalities among occupants covered by the law showed no change. In contrast, the subsequent enforcement phase saw a reduction of 11.6% in fatalities and 14.6% in serious or worse injuries. This represents an estimated annual savings of 131 lives and over 2,300 serious injuries in North Carolina during the 18 months followi…	effective	effective	primary prevention	Long-term effects	4 year	low
93	Maryam Akbari & Mohebat Vali, 2018	Malenrant et al	1996	North Carolina	United States	North America	Subnational	Short-term effects	1995 May 11	High income	High income	Legislation	Legislation	Seat belt use	Multi-targed population	driver & passengers	others	differential success rates, initial belt use rates, community size, amount of publicity, and numbers of encounters with the signs	secondary outcome	secondary outcome	incresing use bealt	Observed daytime driver belt use in Asheboro increased from an average of 75% before the signs to 89% after the signs were established. At urban sites in Greensboro, driver belt use increased from 80% to 86%. Right front passenger belt use increased significantly in Asheboro but not in Greensboro. There were no changes in belt use at two interstate exit sites in Greensboro. Reasons for the differ…	effective	effective	secondary outcome	Short-term effects	4 month	low
94	Maryam Akbari & Mohebat Vali, 2018	Williams et al	1987	USA	United States	North America	Subnational	Long-term effects	1984 September	High income	High income	Legislation	Legislation	seat belt use	Multi-targed population	driver & passengers	Before and after	belt use rates, initial use rates	secondary outcome	secondary outcome	change behavior	In the three states in which post-law observations were made more than once, belt use declined from the levels seen in the first month; rates generally dropped to less than 50 percent. This pattern of decline from initial use rates has also been found in other jurisdictions around the world. Combined enforcement and publicity cam- paigns have been shown to be capable of reversing this trend and t…	effective	effective	secondary outcome	Long-term effects	3 year	low
95	Maryam Akbari & Mohebat Vali, 2018	Geller et al	1984	USA	United States	North America	Subnational	Short-term effects	1983	High income	High income	Social marketing	Social marketing	increase shoulder belt use (incentive program)	Drivers	driver	Before and after	shoulder belt use	secondary outcome	secondary outcome	change behavior	The incentive intervention influenced substantial increases in shoulder belt use (from a mean percentage of 6.3% belt usage during baseline to 23.1% during the incentive period); and affected some long-term impact (i.e. mean use = 16.3% after one month, 15.80% after three months, and 11%, after ten months).	effective	effective	secondary outcome	Short-term effects	10 month	low
97	Maryam Akbari & Mohebat Vali, 2018	Cope et al	1986	USA	United States	North America	Subnational	Short-term effects	1983 October 24	High income	High income	Social marketing	Social marketing	awareness sessions to promote employee safety belt use	Drivers	driver	Before and after	belt use rate	secondary outcome	secondary outcome	incresing sealt belt	All groups showed a four-fold increase in safety belt use. Five months after the interventions, belt use was still significantly higher than baseline levels. Generalization across employees was demonstrated by a significant increase in safety belt use for those who did not attend the awareness session. The awareness session with a discussion format influenced greater increases in safety belt use …	effective	effective	secondary outcome	Short-term effects	7 month	low
98	Maryam Akbari & Mohebat Vali, 2018	Evans et al	1986	USA	United States	North America	Subnational	Long-term effects	1975	High income	High income	Legislation	Legislation	seat belt use	Multi-targed population	drivers or right front passengers	others	Comparison Fatality risks to belted and unbelted subject occupants	primary prevention	death/injury	fetality	The weighted average and standard error of these is (41±4)%. This finding agrees with the 40%-50% range reported in a recent major review and synthesis by the National Highway Traffic Safety Administration. Combining this with the present determination gives (43 ± 3)%; that is, if all presently unbelted drivers and right front passengers were to use the provided three point lap/shoulder belt, but…	effective	effective	primary prevention	Long-term effects	8 year	low
99	Maryam Akbari & Mohebat Vali, 2018	Mills et al	1991	England	England	Europe & Central Asia	national	Short-term effects	1990	High income	High income	Vehichle safty	Vehichle safty	foam used	Multi-targed population	bicycles & motorcycle rider	Cross-sectional study	Density ,Yield stress, Input energy density	secondary outcome	secondary outcome	increasing safety	It is shown that for the former, the ideal foam yield stress for impact with a rigid protruding object is higher than that for impact with a deformable flat object. Therefore, the design must be a compromise. For motorcycle helmets the shell stiffness is higher and the force to cause shell buckling plays a significant part in the response.	effective	effective	secondary outcome	Short-term effects	under 1 year	low
100	Maryam Akbari & Mohebat Vali, 2018	Welander et al	1999	Sweden	Sweden	Europe & Central Asia	Subnational	Short-term effects	1992	High income	High income	Legislation	Legislation	bicycle helmets use	Bicyclists	bicycle riders	Cross-sectional study	use of bicycle helmets,the incidence of head injuries, the degree of their severity, and the number of bicycle-related fatalities	primary prevention	death/injury	injury	Both bodily injuries in general and head injuries in particular show intra-regional differences. The rural part of Skaraborg County was shown to have a signi?cantly higher injury incidence than other parts of the Western Region. Females generally show a lower incidence than males, but older women are more likely to be seriously injured than younger (age-related differences being greater than for …	effective	effective	primary prevention	Short-term effects	1 year	low
101	Maryam Akbari & Mohebat Vali, 2018	Williams et al	1991	Australia	Australi	East Asia & Pacific	national	Long-term effects	1987 March	High income	High income	Legislation	Legislation	bicycle helmets use	Bicyclists	bicycle riders	Cross-sectional study	Types of helmet ,Circumstances of accidents , Apparent cause of accidents , Objects struck by helmet ,Number of impacts,Location of impacts,Severity of concussive injuries	primary prevention	death/injury	injury	The severity observed in the simulated impacts was compared with the severity of test impacts prescribed in estabiished helmet performance standards (ANSI 1984; Snell 1984; AS 1986). It was found that all of the impacts occurred against flat objects; a high proportion of helmets sustained more than one impact; most impacts occurred on areas of a helmet which were not tested during certification t…	effective	effective	primary prevention	Long-term effects	15 month	low
102	Maryam Akbari & Mohebat Vali, 2018	Cameron et al	1994	Australia	Australi	East Asia & Pacific	national	Short-term effects	1990 1 July	High income	High income	Legislation	Legislation	bicycle helmets use	Bicyclists	bicycle riders	others	number of bicyclists killed or admitted to hospital, head injuries,helmet wearing	primary prevention	death/injury	mortality/ injury	Analysis of the injury data also showed a 23% and 28% reduction in the number of bicyclists killed or admitted to hospital who did not sustain head injuries in the first and second post-law years, respectively.	effective	effective	primary prevention	Short-term effects	9 month	low
103	Maryam Akbari & Mohebat Vali, 2018	Robinson et al	1996	Australia	Australi	East Asia & Pacific	national	Long-term effects	1980	High income	High income	Legislation	Legislation	bicycle helmets	Bicyclists	bicycle riders	Before and after	helmet wearing, head injuries	primary prevention	death/injury	injury	despite increases to at least 75% helmet wearing, the proportion of head injuries in cyclists admitted or treated at hospital declined by an average of only 13%. The percentage of cyclists with head injuries after collisions with motor vehicles in Victoria declined by more, but the proportion of head injured pedestrians also declined; the two followed a very similar trend.	effective	effective	primary prevention	Long-term effects	14 year	low
104	Maryam Akbari & Mohebat Vali, 2018	Dorsch et al	1987	Australia	Australi	East Asia & Pacific	national	Short-term effects	1985	High income	High income	Legislation	Legislation	bicycle helmets use	Bicyclists	bicycle riders	Cross-sectional study	head injuries, helmet use, severity of crash forces	primary prevention	death/injury	death	Helmet status at the time of the crash was reported as: no helmet used (n = 75), haimet- style helmet (n =69), hard-shell with soft or no liner (n = 37), or hard-shell helmet with stiff liner (n = 16). Analysis of the crude, unadjusted data showed a statistically significant association between helmet use and reduced severity of head injury. The association persisted after ad- justment for age an…	effective	effective	primary prevention	Short-term effects	1 year	low
105	Maryam Akbari & Mohebat Vali, 2018	Ching et al	1997	USA	United States	North America	Subnational	Long-term effects	1992 1 March	High income	High income	Legislation	Legislation	bicycle helmets use	Bicyclists	bicycle riders	case-control study	risk of head and brain injury , helmets had no or minimal damage, helmet types	primary prevention	death/injury	injury	316 (60%) of the helmets had no or minimal damage, and 209 (39.7%) had signi?cant damage (score 2, 3 or 4). Helmet types were 49.7% hard shell, 34.2% thin shell and 16.1% no shell. The risk of head and brain injury increased if the helmet was destroyed: OR=5.3 (95% CI 2.9, 9.9) and OR=11.2 (95% CI 3.5, 37.9), respectively.The large number of impacts to the front rim of the helmet, combined with t…	effective	effective	primary prevention	Long-term effects	3 year	low
106	Maryam Akbari & Mohebat Vali, 2018	Scuffham et al	1997	New zealand	New zeal	East Asia & Pacific	national	Long-term effects	1980	High income	High income	Legislation	Legislation	bicycle helmets	Bicyclists	bicycle riders	Before and after	helmet wearing percentages, serious head injuries	primary prevention	death/injury	injury	Results revealed that the increased helmet wearing percentages has had little association with serious head injuries to cyclists as a percentage of ail serious injuries to cyclists for all three groups, with no apparent difference between bicycle only and all cycle crashes. Discussion of the results includes possible explanations for the absence of a decline in the percentage of serious head inju…	non-effective	non-effective	primary prevention	Long-term effects	12 years	low
107	Maryam Akbari & Mohebat Vali, 2018	Hurst et al	1978	New zealand	New zeal	East Asia & Pacific	national	Long-term effects	1968-73	High income	High income	Legislation	Legislation	drinking(blood test)	Drivers	driver	Before and after	Reported alcohol involvement in accidents ,fetal crashes ,Injury crashes	primary prevention	death/injury	mortality/injury	It is concluded that the I969 law did not have the kind of immediate effect that was achieved in Great Britain in 1967. There may have been a more gradual effect, but one cannot be confident that such an effect occurred. The difference in impact was almost certainly due to attendant circumstances and the quite different types of publicity given the alcohol campaigns in the two countries. It was c…	non-effective	non-effective	primary prevention	Long-term effects	6 year	low
108	Maryam Akbari & Mohebat Vali, 2018	Fisher et al	1971	Australia-New South Wale	Australi	East Asia & Pacific	Subnational	Short-term effects	1968	High income	High income	Vehichle safty	Vehichle safty	frontal design	Pedestrians	pedestrian	Cross-sectional study	average injury per accident and car model, limb injury in pedestrian,speed of collision and both injury per accident and fatality per accident	primary prevention/secondary prevention	Both_2	mortality/injury/accident	There is no significant correlation between the average injury per accident and car model, within a particular make. No correlation, as measured by Spearman's rank correlation coefficient (Siegel, 1956), was found between the projection index and the average injury per accident. On average, each pedestrian casualty receives about one lower limb injury. No significant difference was found between …	effective	effective	primary prevention/secondary prevention	Short-term effects	1 year	low
109	Maryam Akbari & Mohebat Vali, 2018	Evans et al	1990	USA	United States	North America	Subnational	Long-term effects	1978	High income	High income	Vehichle safty	Vehichle safty	airbags	Multi-targed population	driver & passengers	Cross-sectional study	effectiveness of lap/ shoulder belts , Airbag effectiveness, fatalities to drivers	primary prevention	death/injury	death	Ejection prevention is found to account for almost half of the effectiveness of lap/ shoulder belts (essentially all for lap belts only). Airbag effectiveness is estimated as (18 - 4)% in preventing fatalities to drivers and (13 -+ 4)% to right front passengers. Drivers switching from lap/shoulder belt to airbag-only protection increase their fatality risk by 41%.	effective	effective	primary prevention	Long-term effects	9 year	low
110	Maryam Akbari & Mohebat Vali, 2018	Evans et al	1996	USA	United States	North America	Subnational	Short-term effects	1992	High income	High income	Vehichle safty	Vehichle safty	antilock brakes (ABS)	Multi-targed population	driver & passengers	Cross-sectional study	risk of a vehicle crashing,risk of being struck in the rear	secondary prevention	Total accident	accident	It is found that when driving on wet roads ABS reduces the risk of a vehicle crashing into a lead vehicle compared to its risk of being struck in the rear by (48 ±6)% (the error limits are one standard error). This large effect could arise from reduced risk of front impacts or increased risk of rear impacts. Using the assumption that side- impact crashes estimate exposure showed that, for wet roa…	effective	effective	secondary prevention	Short-term effects	1 year	low
111	Maryam Akbari & Mohebat Vali, 2018	Krishnan et al	1985	USA	United States	North America	Subnational	Long-term effects	1974	High income	High income	Vehichle safty	Vehichle safty	car size	Multi-targed population	driver & passengers	Cross-sectional study	The number of injury claim accidents per collision claim accident,injury risk	primary prevention	death/injury	injury	it might be concluded that small cars increase injury risk to their occupants. Recent advertisements by a major automobile manufacturer suggest a similar conclusion should be drawn from these data. In this paper it is shown that the apparent higher injury risk attributed to small cars can reflect the behavior of persons driving small cars. The number of injury claim accidents per collision claim …	effective	effective	primary prevention	Long-term effects	3 year	low
112	Maryam Akbari & Mohebat Vali, 2018	Malliaris et al	1996	USA	United States	North America	Subnational	Long-term effects	1988	High income	High income	Legislation	Legislation	Seat belt use	Multi-targed population	driver & passengers	Cross-sectional study	ejection rate, Annual incidence of harm	secondary outcome	secondary outcome	increasing safety	Notwithstanding the high effectiveness of safety belts in preventing ejections, and the multifold growth of safety belt use in the last 10 years, there is no detectable reduction in the ejection rate in the same period. Ejections per se and not other pre-ejection occupant impacts are responsible for the bulk of the harm to ejectees. Furthermore, ejected occupants sustain harm much larger than tha…	effective	effective	secondary outcome	Long-term effects	4 year	low
113	Maryam Akbari & Mohebat Vali, 2018	Voas et al	1997	USA	United States	North America	Subnational	Long-term effects	1993	High income	High income	Legislation	Legislation	penality(suspended Licensing)	Drivers	driver	Before and after	recidivism rates	secondary outcome	secondary outcome	recidivism rates	Tracking these two groups of o?enders for up to 2 years demonstrated that the o?enders who received the sanction had lower recidivism rates, both before and after they reclaimed their vehicles.	effective	effective	secondary outcome	Long-term effects	3 year	low
114	Maryam Akbari & Mohebat Vali, 2018	Robertson et al	1977	USA	United States	North America	Subnational	Long-term effects	1972-1975	High income	High income	Legislation	Legislation	seat belt use	Multi-targed population	driver & passengers & pedestrian	Before and after	Car occupant and pedestrian fatalities , occupant deaths per 100,000 registered cars,	primary prevention	death/injury	death rates,	Car occupant and pedestrian fatalities per 100,000 cars registered in Maryland were calculated for the calendar years 1972-75. Cars sold prior to state or federal regulation (models prior to 1964) had an average yearly occupant fatality rate of 44. Cars with front outboard lap seat belts required by state law (1964--67 models), as well as some crash protection installed in relation to standards r…	effective	effective	primary prevention	Long-term effects	4 years	low
115	Maryam Akbari & Mohebat Vali, 2018	Elvik et al	1993	Norway	Norway	Europe & Central Asia	national	Long-term effects	1980	High income	High income	Vehichle safty	Vehichle safty	daytime running lights	Multi-targed population	driver & passengers	Before and after	number of multiparty accidents in daylight, Pedestrian accidents, multivehicle accidents, rear-end collisions	secondary prevention	Total accident	accident	Four hypotheses concerning the effects of daytime running lights are tested. None of them was supported. The total number of multiparty accidents in daylight was not reduced. Pedestrian accidents and accidents in twilight were not reduced. The number of rear-end collisions increased by about 20%. Daytime running lights appear to reduce daytime multiparty accidents only during summer (by about 1.5…	non-effective	non-effective	secondary prevention	Long-term effects	11 years	low
117	Maryam Akbari & Mohebat Vali, 2018	Fields et al	1994	USA	United States	North America	Subnational	Long-term effects	1976	High income	High income	Legislation	Legislation	child safety seats	Passengers	passenger (child passenger)	Before and after	the child-restraint and belt-use laws	secondary outcome	secondary outcome	child safety-seat use	This note analyzes the child-restraint and belt-use laws in each state and demonstrates the deficiencies in coverage as they apply to children younger than age 16.	effective	effective	secondary outcome	Long-term effects	5 year	low
118	Maryam Akbari & Mohebat Vali, 2018	Decina et al	1997	USA	United States	North America	national	Short-term effects	1995	High income	High income	Legislation	Legislation	child safety seats	Passengers	passenger (child passenger)	Cross-sectional study	overall CSS use for target children, safety belt use	secondary outcome	secondary outcome	child safety-seat use	Results showed overall CSS use for target children was 50.6%. Only 12.8% of these children were unrestrained, with the remainder were restrained in safety belts. Correct CSS use was defined as proper use of all of the following CSS elements: seat direction, vehicle safety belt routing, harness buckle and harness strap, harness retainer (chest) clip, and locking clip (on safety belt). Overall corr…	effective	effective	secondary outcome	Short-term effects	under 1 year	low
119	Maryam Akbari & Mohebat Vali, 2018	Rock et al	1996	USA	United States	North America	Subnational	Long-term effects	1980	High income	High income	Legislation	Legislation	child safety seats	Passengers	passenger (child passenger)	Before and after	the total number of children under 5 killed or injured in traffic crashes , the number of child iniuries per crash	primary prevention	death/injury	injury/death	The law reduced the total number of children under 5 killed or injured in traffic crashes by 10% along with a 17% decline in the number of child iniuries per crash. No spillover effect was found for older children.	effective	effective	primary prevention	Long-term effects	8 year	low
120	Maryam Akbari & Mohebat Vali, 2018	Lindqvist et al	1993	Sweden	Sweden	Europe & Central Asia	national	Short-term effects	1984 1 septamber	High income	High income	Legislation	Legislation	child safety seats	Passengers	passenger (child passenger)	others	parents borrowed a seat for their newborn infants percentage,the number of parents who chose to borrow a seat, the age of the child when starting to use the seat, and parents’ views on the comfort of the seat	secondary outcome	secondary outcome	child safety seats	Of 937 infants born in a defined geographical area with a population of 86,000 (test group) 84.8% of parents borrowed a seat for their newborn infants. No such loan was available to the control group. Use increased greatly during the first nine months (loan period) when the seat was freely available to the test group: but no important difference emerged between the test and control groups after n…	effective	effective	secondary outcome	Short-term effects	1 year	low
121	Maryam Akbari & Mohebat Vali, 2018	Eby et al	1999	USA	United States	North America	Subnational	Long-term effects	1992	High income	High income	Legislation	Legislation	child safety seats	Passengers	passenger (child passenger)	others	safety seats use foe children	secondary outcome	secondary outcome	child safety seats	The study results indicate that 74.5% of children under 4 years of age in Michigan are in safety seats with use highest in vehicles driven by belted drivers, females, and drivers under 60 years of age. Some degree of seat misuse was found in 88.5% of the inspections. The most common types of misuse were related to snugness of ?t (both in installing the seat into the vehicle and in securing the ch…	effective	effective	secondary outcome	Long-term effects	7 year	low
122	Maryam Akbari & Mohebat Vali, 2018	Ferguson et al	1991	New zealand	New zeal	East Asia & Pacific	Subnational	Short-term effects	1986 26 May	High income	High income	Education	Education	education	Bicyclists	byciclist	Before and after	cycles were not fitted with lights percentage,cyclists rode without legal lights percentage,number of cyclists observed riding with lights	secondary outcome	secondary outcome	change behavior	Baseline data from inspection of parked cycles and street observation of cycle riders showed that about 60% of cycles were not fitted with lights and between 40% and 60% of cyclists rode without legal lights, with the percentages varying as functions of sunset time, weather, and time of night. At neither experimental location did prompting, an incentive competition, nor performance feedback incre…	non-effective	non-effective	secondary outcome	Short-term effects	4 month	low
123	Maryam Akbari & Mohebat Vali, 2018	Preston et al	1980	England	England	Europe & Central Asia	national	Long-term effects	1954	High income	High income	Education	Education	education	Bicyclists	byciclist (children cyclist)	Before and after	accident rates,severity, or type of accidents	secondary prevention	Total accident	accident	Children who failed the cycling proficiency test had much higher accident rates than other children. Boys aged 10 and 11 years who had been trained and I;assed the cycling proficiency test had sliglRly lower accident rates than other boys, but this did not apply to girls. There were no other statistically significant differences in the accident rates, severity, or type of accidents, for boys or g…	non-effective	non-effective	secondary prevention	Long-term effects	20 year	low
124	Maryam Akbari & Mohebat Vali, 2018	Wood et al	1988	Australia	Australi	East Asia & Pacific	Subnational	Long-term effects	1980	High income	High income	Social marketing	Social marketing	helmet bicycle campaign	Bicyclists	byciclist (cycle)	Before and after	Head injuries percentage, fatalities percentage, helmet wearing rates ,	primary prevention	death/injury	death/ injury	Head injuries constitute 33% of reported injuries and cause 80% of fatalities. Helmet wearing promotion campaigns conducted by the Victorian Road Traffic Authority and involving substantial contributions from many voluntary and com- mercial groups in the community have resulted in significant increases in the wearing rates of approved bicycle helmets. These increases in helmet wearing rates have …	effective	effective	primary prevention	Long-term effects	6 year	low
125	Maryam Akbari & Mohebat Vali, 2018	Chipman et al	1982	Canada	Canada	North America	Subnational	Short-term effects	1976 November	High income	High income	Legislation	Legislation	penality (dermit point licencig)	Drivers	driver	Before and after	annual collision rates per million driver-km,hazard of driving after dark for older drivers	secondary prevention	Total accident	accident	Comparison of these figures with the number of collisions actually experienced in these circumstances indicated an increased hazard of city streets for all drivers and increased hazard of driving after dark for older drivers. The level of demerit points-an indicator of the driver’s recent conviction for traffic violations-was not associated with risk of collision if exposure was accounted for, ex…	effective	effective	secondary prevention	Short-term effects	3 month	low
126	Maryam Akbari & Mohebat Vali, 2018	Brown et al	1978	Canada	Canada	North America	Subnational	Long-term effects	1971-74	High income	High income	Legislation	Legislation	penality (dermit point licencig)	Drivers	driver	others	past and future demerit point accumulations among both younger and older drivers, ype of violation, community size, and property damage associated with violations	secondary outcome	secondary outcome	reduce violations	Analysis of driver demerit points accumulated by these drivers in years 1973-74 revealed positive and statistically significant associations between past and future demerit point accumulations among both younger and older drivers, with stronger positive associations among younger drivers.	effective	effective	secondary outcome	Long-term effects	4 year	low
127	Maryam Akbari & Mohebat Vali, 2018	Zador et al	1976	USA	United States	North America	Subnational	Long-term effects	1968-1972	High income	High income	multi intervention	multi intervention	drinking(increased law enforcement)- public information and education	All road users	all road user	Before and after	rate fatalities	primary prevention	death/injury	death rates,	No evidence of program effectiveness was found.	non-effective	non-effective	primary prevention	Long-term effects	5 year	low
128	Maryam Akbari & Mohebat Vali, 2018	Jones et al	1999	USA	United States	North America	Subnational	Short-term effects	1994 January	High income	High income	Law enforcement	Law enforcement	drinking(In-vehicle videotaping of drinking driver traffic stops in Oregon)	Drivers	driver	cohort study	Blood alcohol level, Refused breath tes, State police ,Videotape	secondary outcome	secondary outcome	increasing safety	Of the 1341 arrests, 330 used videotaping. Three measures were examined, successful prosecution rate, time until disposition and implied consent hearing requests. If the arrest is videotaped a higher proportion resulted in diversion and about the same proportion resulted in convictions. Fewer were still pending or resolved in the defendant’s favor. Also, videotaping appears to shorten the time un…	effective	effective	secondary outcome	Short-term effects	1 month- <1 year	low
129	Maryam Akbari & Mohebat Vali, 2018	Ferreira et al	1976	USA	United States	North America	Subnational	Long-term effects	1969 -1973	High income	High income	Legislation	Legislation	drinking( reduced drinking age on auto accidents)	Drivers	driver	Before and after	subjects receiving the LT/HI warning letter and the standard warning letter. However, collisions	secondary prevention	Total accident	collisions	Accident rates among 18-20 year olds did increase significantly-about 40% for involvement in fatalities. Nevertheless, the results are consistent with the hypothesis that, as a result of the reduced drinking age, 18-20 year old driving-after-drinking behavior has become comparable to that of older drivers.	non-effective	non-effective	primary prevention	Long-term effects	57 month	low
130	Maryam Akbari & Mohebat Vali, 2018	brown et al	1981	USA	United States	North America	Subnational	Long-term effects	1972	High income	High income	Legislation	Legislation	drinking(reduction in the legal drinking age )	Drivers	driver	Before and after	alcohol related single vehicle accidents	secondary prevention	Total accident	accident	These confirm that (1) alcohol related single vehicle accidents within this age group were significantly lower than those of other age groups prior to the legal age reduction, and (2) currently, after the legal age reduction, there is no significant difference between the age groups. An analytical comparison of these results with other recent research findings is given.	non-effective	non-effective	secondary prevention	Long-term effects	8 year	low
131	Maryam Akbari & Mohebat Vali, 2018	Kohn et al	1982	Canada	Canada	North America	Subnational	Long-term effects	1980	High income	High income	Education	Education	drinking(threatening films)	Drivers	driver	Before and after	Eflect offilms on knowledge , Eflects of films on attitude, Effect of films on self-reported behavior	secondary outcome	secondary outcome	change knowledge/attitude	The high- and low-threat films actually evoked more permissive attitudes to impaired driving than the control film did on the immediate posttest; however, no attitudinal differences among treatments appeared on the delayed posttest. The experimental films also failed to affect self-reports of impaired-driving frequency over the six months between the two posttests. Possible reasons were suggested…	non-effective	non-effective	secondary outcome	Long-term effects	2 year	low
132	Maryam Akbari & Mohebat Vali, 2018	Epperlein et al	1987	USA	United States	North America	Subnational	Short-term effects	30011	High income	High income	Social marketing	Social marketing	drinking(anti-drunk-driving publicity campaigns)	Drivers	driver	Before and after	effect of legal intervention, drinking and driving percentage	secondary outcome	secondary outcome	change behavior	The results indicated that the legal intervention had no deterrent effect. An examination of possible competing events suggested that significant deterrence of drinking and driving was achieved prior to introduction of the new law. Initiation of this effect was attributed to preexisting anti-drunk- driving publicity.	non-effective	non-effective	secondary outcome	Short-term effects	6 month	low
133	Maryam Akbari & Mohebat Vali, 2018	Deshapriya et al	1996	Japan	Japan	East Asia & Pacific	Subnational	Long-term effects	1970	High income	High income	Legislation	Legislation	drinking(lower legal limit, progressive penalties for those above the legal limit)	All road users	all road user	Before and after	alcohol-related traffic casualties, DWI, and accidents,alcohol-related fatalities and morbidity reflects	primary prevention/secondaryprevention	Both_2	death/accident	Enactment of the lower legal blood alcohol level with a combination of other severe sanctions is desirable for prevention of alcohol-related traffic casualties, DWI, and accidents, which is shown in this study. Finally, much of the current reduction in alcohol-related fatalities and morbidity reflects that Japanese society has largely endorsed alcohol impaired driving as a socially undesirable be…	effective	effective	primary prevention/secondaryprevention	Long-term effects	9 year	low
134	Maryam Akbari & Mohebat Vali, 2018	Sun et al	1998	USA	United States	North America	Subnational	Short-term effects	1992 1 January	High income	High income	Legislation	Legislation	drinking( lowering legal alcohol levels)/range from 80 to 100 mg dl-’	Motorcyclists	drivers of motor vehicle/Motorcycle A	Cross-sectional study	Injury Severity Scores , Mean BAC,mean ISS for MCA & MVA	secondary outcome	secondary outcome	Mean BAC,	Comparable to other institutional statistics (one- third of vehicular accidents are related to alcohol consumption) our data showed 13 (33%) of 40 MCA operators and 117 (35%) of 340 MVA drivers had measurable BAC. These values, as well as their respective Injury Severity Scores (ISS), were recorded and compared for significance of apparent differences using the ‘t’ test for unpaired observations.…	effective	effective	secondary outcome	Short-term effects	1 year	low
137	Maryam Akbari & Mohebat Vali, 2018	Vingilis et al	1992	Canada	Canada	North America	Subnational	Long-term effects	1986	High income	High income	Legislation	Legislation	drinking( legal sale of beer )	Drivers	drivers of motor vehicle	Before and after	proportion of accidents, legal beer sales	secondary prevention/secondary outcome	Both	accident/change behavir	The results suggest that a greater proportion of accidents in the postgame time are alcohol-related when compared to pregame times and to control times. No significant effect was found, however, for the introduction of legal beer sales, suggesting that drinking was common before the public sales policy.	non-effective	non-effective	secondary prevention/secondary outcome	Long-term effects	2 year	low
138	Maryam Akbari & Mohebat Vali, 2018	Theeuwes et al	1995	Netherlands	Netherlands	Europe & Central Asia	Subnational	Long-term effects	1975	High income	High income	Vehichle safty	Vehichle safty	daytime running lights	Multi-targed population	bicyclists, pedestrians	Before and after	multiple accidents during daytime percentage	secondary prevention	Total accident	accident	The present study reexamines this evidence and shows that the reported 11% effect of DRL in the Swedish study is spurious. The effect is mainly the result of the application of a model that shows selective effects of DRL through modelling of unexplained changes in the number of single accidents. It is concluded that the Swedish data fail to show a clear effect of DRL.	non-effective	non-effective	secondary prevention	Long-term effects	5 year	low
139	Maryam Akbari & Mohebat Vali, 2018	Hagge et al	1996	USA	United States	North America	Subnational	Long-term effects	1985	High income	High income	Legislation	Legislation	Commercial Driver License (CDL) program	Drivers	driver	Before and after	accident measure	secondary prevention	Total accident	accident	The results indicate that the CDL program did not have a statistically significant effect on either accident measure.	non-effective	non-effective	secondary prevention	Long-term effects	8 year	low
140	Maryam Akbari & Mohebat Vali, 2018	Dreyer et al	1979	USA	United States	North America	Subnational	Short-term effects	12 month	High income	High income	Education	Education	traditional driver training program	Drivers	driver	Before and after	knowledge post test, simulator score,driver course grade, the range during training, frequency of accidents	secondary outcome	secondary outcome	change knowledge	Results showed that nonrange students performed significantly better on the following training variables: knowledge post test (p < 0.01) simulator score( p< O.Ol), and driver course grade (p < 0.05). There were no significant differences between range and nonrange students on driver licensing test scores or in the amount of time spent in becoming licensed. However, range students had fewer total …	effective	effective	secondary outcome	Short-term effects	1 year	low
141	Maryam Akbari & Mohebat Vali, 2018	Brag et al	1980	Canada	Canada	North America	Subnational	Short-term effects	1978	High income	High income	Law enforcement	Law enforcement	performance test("Alcometer" breath testing instrument)	Drivers	driver	Before and after	impaired drivers fail the test percentage, sober drivers fail or, using a more stringent fail criteria percentage, impaired drivers fail percentage, sober drivers fail percentage	secondary outcome	secondary outcome	change behavior	The results show that 30% of impaired drivers fail the test while only 1% of sober drivers fail or, using a more stringent fail criteria, 66% of impaired drivers fail while 23% of sober drivers fail.	effective	effective	secondary outcome	Short-term effects	1 year	low
142	Maryam Akbari & Mohebat Vali, 2018	Laurenceross et al	1995	USA	United States	North America	international	Long-term effects	1988	High income	High income	Legislation	Legislation	mandatory jail sentences for persons driving with BACs above specific limits	Drivers	driver	Before and after	traffic deaths	primary prevention	death/injury	death	interrupted time-series analysis finds that in both countries traffic deaths diminished simultaneously with the reforms, consistent with the understanding that Scandinavian success in reducing impaired driving does not depend upon manda- tory jail.	effective	effective	primary prevention	Long-term effects	3 year	low
143	Maryam Akbari & Mohebat Vali, 2018	Langley et al	1996	New zealand	New zeal	East Asia & Pacific	national	Long-term effects	1987 1 August	High income	High income	Legislation	Legislation	Graduated Driver’s Licensing System	Passengers	occupants	Before and after	car crash injuries for all age groups	primary prevention	death/injury	injury	Using time series analyses we showed that the introduction of the GDLS was closely followed by substantial reductions in car crash injuries for all age groups, especially 15-19 year olds (23% reduction). After considering effects for older occupants we speculate that the effect is likely to be substantially less than 23%. An analysis of licensure data suggests that the reduction in crashes may, i…	effective	effective	primary prevention	Long-term effects	5.5 year	low
144	Maryam Akbari & Mohebat Vali, 2018	Deyoung et al	1999	USA	United States	North America	Subnational	Short-term effects	1995	High income	High income	Legislation	Legislation	license suspension and revocation	Drivers	driver (unlicensed drivers)	Before and after	decreasing convictions	secondary outcome	secondary outcome	decreasing convictions	The results show that drivers with no prior convictions for driving while S/R or unlicensed whose vehicles were impounded have, relative to similar drivers whose vehicles were not impounded: 23.8% fewer driving while suspended/revoked or unlicensed convictions; 18.1% fewer traf?c convictions; and 24.7% fewer crashes. The differences between the impound and no-impound groups are even larger when t…	effective	effective	secondary outcome	Short-term effects	1 year	low
145	Maryam Akbari & Mohebat Vali, 2018	Janke et al	1990	USA	United States	North America	Subnational	Long-term effects	2 year before	High income	High income	Law enforcement	Law enforcement	California’s driver license renewal by mail	Drivers	driver	Before and after	Traffic accidents and convictions number	secondaryprevention / secondary outcome	Both	accident/ traffic offenders	Traffic accidents and convictions following the mailout of these documents were tracked for both groups; results presented here cover a 4-year period subsequent to mailout. During this period (a normal license term in California), no significant overall difference was shown between the groups with respect to subsequent convictions or accidents. However. significant detrimental effects on accident…	non-effective	non-effective	secondaryprevention / secondary outcome	Long-term effects	4 year	low
147	Maryam Akbari & Mohebat Vali, 2018	Mollenhauer et al	1997	USA	United States	North America	Subnational	Short-term effects	1996	High income	High income	Education	Education	activated correctly, Anti-Lock Brake Systems (ABS)	Drivers	driver	Before and after	Stopping distance, Lateral deviation from lane center,Brake activation technique,Frequency of lane exceedence	secondary outcome	secondary outcome	increasing safety	Results indicated that those subjects who received the training were able to stop in shorter distances in a straight line braking event and more often used the correct brake activation technique than those subjects who did not receive the training. However, the stopping distance benefits were not realized in the curved and suprise braking events. These results suggest that the transfer of verbal …	non-effective	non-effective	secondary outcome	Short-term effects	1 year	low
148	Maryam Akbari & Mohebat Vali, 2018	Fagerstrom et al	1978	Sweden	Sweden	Europe & Central Asia	Subnational	Long-term effects	24 month	High income	High income	Education	Education	training in active driving and covert conditioning of alertness responses	Drivers	driver	Before and after	sleepiness while driving	secondary outcome	secondary outcome	change behavior	Follow-up after six and 24 months indicated that for 6 of the subjects the sleepiness while driving had diminished considerably. In a pseudo-control group of 5. 4 subjects were unaltered. For 4 of the subjects in the therapy group data from the behavior analysis favour a conditioning explanation of these subjects’ drowsiness while driving. The behavior analysis also showed that some of the subjec…	effective	effective	secondary outcome	Long-term effects	24 month	low
149	Maryam Akbari & Mohebat Vali, 2018	Sagberg et al	1997	Norway	Norway	Europe & Central Asia	Subnational	Short-term effects	1995 May	High income	High income	Vehichle safty	Vehichle safty	airbags and antilock braking systems (ABS)	Drivers	driver	Cross-sectional study	driving behaviour, rate of seat-belt use among drivers of taxis with ABS	secondary outcome	secondary outcome	change behavoir	The behavioural data were matched to questionnaire information collected when the taxis arrived at the airport. In addition to information regarding ABS and airbags, the drivers reported personal background information and answered questions about driving behaviour. Taxis with ABS had significantly shorter time headways than taxis without ABS. There were no relationships with speed, possibly beca…	effective	effective	secondary outcome	Short-term effects	1 month- <1 year	low
150	Maryam Akbari & Mohebat Vali, 2018	Luoma et al	1996	USA	United States	North America	national	Short-term effects	1993	High income	High income	Teraffic user safty	Teraffic user safty	retroreflector positioning(nighttime pedestrian visibility)	Pedestrians	pedestrain	Before and after	recognition distances	secondary outcome	secondary outcome	increasing safety	The results showed that each retroreflector configuration yielded significantly longer recognition distances than the no-retroreflector configuration. More importantly, the retroreflective markings attached to the limbs led to significantly longer (about 60-80%) recognition distances than when the retroreflective markings were attached to the torso. Furthermore, a pedestrian was more recognizable…	effective	effective	secondary outcome	Short-term effects	1 year	Moderate
151	Maryam Akbari & Mohebat Vali, 2018	Rogers et al	1994	USA	United States	North America	Subnational	Long-term effects	1979 January	High income	High income	Legislation	Legislation	drinking(enhanced penalties, greater sentencing uniformity, and the introduction of an illegal per se standard)	All road users	all road user	Before and after	alcohol-related fatal and injury accident rates	primary prevention	death/injury	injury/death	Intervention time series analysis was used to evaluate the general deterrent effects of these laws, as measured by alcohol-related fatal and injury accident rates, both statewide and in counties sharing similar demographic and enforcement patterns. In combination with the legislative effects, analyses also assessed the significance of prelegislative publicity associated with an emerging antidrunk…	effective	effective	primary prevention	Long-term effects	8 year	low
152	Maryam Akbari & Mohebat Vali, 2018	Vingilis et al	1988	Canada	Canada	North America	Subnational	Long-term effects	1979 1 January	High income	High income	law enforcement	Law enforcement	Ontario’s 12-hour licence suspension law	Drivers	driver	Before and after	odds of number of positive B.A.C, the number of negative B.A.C.	secondary outcome	secondary outcome	change behavior	Time series analyses of the monthly log odds of number of positive B.A.C. fatalities over the number of negative B.A.C. fatalities indicated a small, short-term effect. The intermedtate measures of four surveys of media coverage, Toronto residents, Ontario residents, and police forces supported these results, and affirmed the potential validity of the process mode1 of deterrence. The results sugg…	non-effective	non-effective	secondary outcome	Long-term effects	4 year	low
153	Maryam Akbari & Mohebat Vali, 2018	Williams et al	1984	USA	United States	North America	national	Long-term effects	1974	High income	High income	Legislation	Legislation	licensing action (suspension or revocation),	Drivers	driver	cohort study	suspended second offenders drive during the period of the licensing action, third offenders acquire a record entry during the licensing action, survival rate	secondary prevention	Total accident	accident	Results indicate that the first DUI offender (who receives no licensing action) represents a DUI recidivism and accident risk comparable to the suspended second DUI offender during the year following their respective DUI convictions. Furthermore, additional record entries indicate that at least 32% of suspended second offenders drive during the period of the licensing action; at least 61% of revo…	effective	effective	secondary outcome	Long-term effects	6 year	low
154	Maryam Akbari & Mohebat Vali, 2018	Gregersen et al	1994	Sweden	Sweden	Europe & Central Asia	Subnational	Long-term effects	1990	High income	High income	Education	Education	professional driver education compared to solely private instruction,	Drivers	driver	Before and after	subjective skill and driving style	secondary outcome	secondary outcome	change behavoir	The results based on self-reported accident show negative effects during the first year and positive effects of the changes during the second year after licensing. When the two years were added, no significant change was found. Questionnaire data in subjective skill and driving style showed small changes, the experimental group being a little more careful and a little less self-confident. The res…	non-effective	non-effective	secondary outcome	Long-term effects	4 year	low
155	Maryam Akbari & Mohebat Vali, 2018	Koeng et al	1994	Canada	Canada	North America	Subnational	Short-term effects	1990 31 August	High income	High income	Social marketing	Social marketing	multimedia campaigns	Drivers	driver	Before and after	Yielding to pedestrians	secondary outcome	secondary outcome	change behavoir	Logistic regression analyses indicate that this media campaign produced a long-term effect of increasing drivers’ yielding behaviors.	effective	effective	secondary outcome	Short-term effects	3 month	low
156	Maryam Akbari & Mohebat Vali, 2018	Luund et al	1986	Georgia	Georgia	Europe & Central Asia	national	Long-term effects	1980	Low income	Upper middle income	Education	Education	enhanced driver education program (Safe Performance Curriculum)	Drivers	driver	Before and after	driver education to the per capita rate of teenage crash involvement	secondaryprevention / secondary outcome	Both	accident/change behavior	Detailed reanalyses of data from that study reveal that students assigned to an enhanced driver education program (Safe Performance Curriculum) were more likely to obtain drivers licenses, to be in car crashes and to have traffic violations than control students not assigned to driver education. Students assigned to a minimal program of high school driver education (Pre-Driver Licensing Curriculu…	effective	effective	secondaryprevention / secondary outcome	Long-term effects	3 year	low
157	Maryam Akbari & Mohebat Vali, 2018	Schagen et al	1994	Netherlands	Netherlands	Europe & Central Asia	Subnational	Short-term effects	1991	High income	High income	Education	Education	education(training methods were developed to teach young cyclists )/Anderson’s Adaptive Control of Thought (ACT) theory	Bicyclists	biyclist (young cyclists (8/9 years)	Before and after	level of knowledge, Training effects on knowledge, Training effects on behaviour strategy	secondary outcome	secondary outcome	change knowledge	The results showed that the partly theoretical ACT approach initially resulted in an increased level of knowledge, which was found to have disappeared after a month. The modelling approach did not affect the level of knowledge. Both approaches had an equally positive effect on simple behavioural strategies, such as signalling and visual search behaviour. Correct application of priority rules appe…	non-effective	non-effective	secondary outcome	Short-term effects	< 1 month	low
158	Maryam Akbari & Mohebat Vali, 2018	Harano et al	1972	USA	United States	North America	Subnational	Long-term effects	1967- 1969	High income	High income	Education	Education	Uniiform traffic school curriculum (emphasizes the importance of group discussion)	Drivers	driver	Before and after	The degree of accident and conviction,average cost of an accident	secondary outcome	secondary outcome	change behavior	Analysis of the questionnaire item regarding traffic school evaluation for males indicated that the UDIS subjects were more positively oriented toward traffic school than were Control subjects. This finding gives additional credence to the conclusion of a positive driver record effect. In addition, further analysis of this questionnaire item might provide some clue as to the basis of the complex …	effective	effective	secondary outcome	Long-term effects	2.5 year	low
159	Maryam Akbari & Mohebat Vali, 2018	Jorgensen et al	1973	Denmark	Denmark	Europe & Central Asia	Subnational	Short-term effects	1970-1971	High income	High income	Social marketing	Social marketing	propaganda campaign(FOR CHILDREN TO BE PLACED IN THE BACK SEAT OF CARS)	Passengers	passengers (children-passengers)	Before and after	PERCENTAGE OF OBSERVED CARS WITH ALL CHILDREN IN THE FRONT SEAT	secondary outcome	secondary outcome	change behavior	The main result is, that in 8 out of the 9 cases shown in Table 2 there is a decrease in the percentage of children in the front seat from March 1970 to April 1970. The case where there is an increase is a case with a small absolute number of observations (about 75 each time). Furthermore, it deserves notice that in the cases where decreases in the percentages of children in the front seat were r…	effective	effective	secondary outcome	Long-term effects	2 year	low
160	Maryam Akbari & Mohebat Vali, 2018	Cousins et al	1980	Canada	Canada	North America	Subnational	Short-term effects	1977	High income	High income	Social marketing	Social marketing	public education campaign	All road users	all road user	Before and after	knowledge of the changes in legislation , Campaign effects	secondary outcome	secondary outcome	change knowledge	In one control city the law changed and the campaign was delayed. In the other control city neither the law was changed nor the campaign shown. Significant increases in knowledge of the changes in legislation occurred in the test cities but not in controls. Subjective probability of arrest for impaired driving (SPAID) also increased in the test cities but not in controls. Increases in SPAID were …	effective	effective	secondary outcome	Short-term effects	3 month	low
161	Maryam Akbari & Mohebat Vali, 2018	Limbourg et al	1981	Germany	Germany	Europe & Central Asia	Subnational	Short-term effects	4 month	High income	High income	Education	Education	education( parents of children between the age of 2 and 7 )	Pedestrians	pediastrain (pre school children)	Before and after	The trafic behavior of children, The trajfic participation of preschool children , Children's abilities and limitations in tragic , Parents as agents for road safety education	secondary outcome	secondary outcome	change behavior	With this program, parents of children between the age of 2 and 7 learn how to teach their children safe pedestrian behavior. The training program is a media package which consists ol a film presenting the learning objectives and the training methods and a brochure giving concrete instructions about the training process. Both the film and the brochure describe the exercises which the parents shou…	effective	effective	secondary outcome	Short-term effects	4 month	low
162	Maryam Akbari & Mohebat Vali, 2018	Jonah et al	1982	Canada	Canada	North America	Subnational	Long-term effects	1974 1 January	High income	High income	Education	Education	education( Motorcycle Training Program )	Motorcyclists	motorcyclists	case-control study	the effect of the MTP, percentage of motorcyclists who reported having had a motorcycle accident in the last 4yr is presented	secondary prevention /secondary outcome	Both	accident/change knowledge	Univariate analyses indicated that the MTP graduates were less likely than IT riders to have had accidents and violations during the criterion period. However, the graduates and IT riders diiered in sex, age, time licensed, distance travelled, education and riding after drinking, all characteristics significantly related to accident and violation likelihood. Multivariate analyses, controlling for…	non-effective/effective	multi-outcome	secondary prevention /secondary outcome	Long-term effects	4 year	low
163	Maryam Akbari & Mohebat Vali, 2018	Shinar et al	1992	Israel	Israel	Middle East & North Africa	Subnational	Long-term effects	1981	High income	High income	Legislation	Legislation	court monitoring of driving while intoxicated (DWI)	Drivers	driver	case-control study	dismissal rates, conviction rates of DWI	secondary outcome	secondary outcome	offenders	The results demonstrated that court monitoring is an effective tool in affecting the adjudication process. In the presence of court monitors the conviction rates of DWI offenders were higher and their case dismissal rates were lower than those of drivers not court-monitored. Furthermore, once convicted, the likelihood of a jail sentence was higher and the length of the jail sentence was longer fo…	effective	effective	secondary outcome	Long-term effects	7 year	low
164	Maryam Akbari & Mohebat Vali, 2018	Foley et al	1987	India	India	South Asia	national	Long-term effects	1983	Low income	Lower middle income	Legislation	Legislation	more penalties( second or subsequent time of Operating While Intoxicated (OWl) receive a minimum of 48 consecutive hours in jail or 10 days of community service)	Drivers	driver (drunk driver)	others	recidivists received neither jail nor community service percentage, served some jail time and/or community service percentage	secondary outcome	secondary outcome	change behavior	Analysis of the 1984 data concluded that nearly 70% of the cases did comply with the law in its first year of implementation. However, 13.8% of the recidivists received neither jail nor community service. Another /7.6% served some jail time and/or community service, but not of a sufficient length to comply with the law. Overall compliance increased to 75% in 1985, while the proportion who receive…	effective	effective	secondary outcome	Long-term effects	3 year	low
165	Maryam Akbari & Mohebat Vali, 2018	Levy et al	1990	USA	United States	North America	national	Long-term effects	1976	High income	High income	multi intervention	multi intervention	mandatory education / raising the driving age	Drivers	driver	Cross-sectional study	Fatality rates , Single-vehicle driver fatality rate	primary prevention	death/injury	death	It is found that the age of drivers is an important determinant of fatalities, and that the propensity toward fatalities is greater at younger ages. This age effect is not offset to any major degree by the lack of experience of new drivers at later ages.	effective	effective	primary prevention	Long-term effects	9 year	low
166	Maryam Akbari & Mohebat Vali, 2018	Mcknight et al	1986	USA	United States	North America	national	Short-term effects	1983 January	High income	High income	Education	Education	education(program of peer intervention in the drinking and driving)	Drivers	driver	Before and after	knowledge gains,shifts in attitudes, conventional alcohol safety program	secondary outcome	secondary outcome	change in knowledge / attitude	The peer intervention program led to significant increases in self-reported intervention behavior following completion of the course. The conventional alcohol safety program failed to produce changes in intervention behavior during this period. Both the peer intervention program and the conventional alcohol safety program led to significant knowledge gains. Neither program led to significant meas…	effective/non-effective	multi-outcome	secondary outcome	Short-term effects	6 month	low
167	Maryam Akbari & Mohebat Vali, 2018	West et al	1993	U.K	United Kingdom	Europe & Central Asia	national	Short-term effects	1990 April	High income	High income	Education	Education	traffic club (traffic club aimed at improving the road safety knowledge and behaviour of children aged three to five years.)	Multi-targed population	pedestrian & byciclist (children 3 -5 year) and parental	Before and after	Child’s use of wheeled vehicles, Parent-child interactions when out walking or crossing roads, Behaviour relating to riding bicycles in pretest and post- test samples in Experimental and Control regions	secondary outcome	secondary outcome	change behavoir	The results showed that the traffic club scheme in its first year of operation had some impact of the behaviour of its target group but probably did not affect parental supervision. To inform the development of future schemes of this kind, it may be necessary supervision of very young children in the streets.	effective	effective	secondary outcome	Short-term effects	2 month	low
168	Maryam Akbari & Mohebat Vali, 2018	Rodgers et al	1990	USA	United States	North America	national	Short-term effects	1985 1 May	High income	High income	Legislation	Legislation	helmet use	Motorcyclists	motorcyclists	Cross-sectional study	risk of injury or death in helmet user, risk of fatality for injury accidents include the use of alcohol or drugs, driving on paved roads, the driver’s age and sex, and the vehicle’s engine size	primary prevention	death/injury	death /injury	The results suggest that, given an accident resulting in injury or death, helmet use reduces the risk of death by about 42%. and could reduce the likelihood that a given nonfatal injury involves the head by about 64%. Other factors that are associated with the risk of fatality for injury accidents include the use of alcohol or drugs, driving on paved roads, the driver’s age and sex, and the vehic…	effective	effective	primary prevention	Short-term effects	3 month	low
169	Maryam Akbari & Mohebat Vali, 2018	Asogwa et al	1980	Nigeria	Nigeria	Sub-Saharan Africa	Subnational	Long-term effects	1974 June	Low income	Lower middle income	Legislation	Legislation	helmet use	Motorcyclists	motorcyclists	cohort study	high wear rate, use of right type of helmet,death rate	primary prevention/secondary outcome	Both	death/helmet use	The finding that a high percentage did not wear their helmets well-secured was thought to be responsible for this in view of the fact that 61.9% of wrong wearers thought they wore them correctly. This underlines the need for education as a prerequisite to any road traffic accident counter-measure.	non-effective/ effective	multi-outcome	primary prevention/secondary outcome	Long-term effects	4 year	low
170	Maryam Akbari & Mohebat Vali, 2018	Evans et al	1988	USA	United States	North America	national	Long-term effects	1975	High income	High income	Legislation	Legislation	helmet use	Motorcyclists	motorcyclists	case-control study	fatality rates, fatalities to motorcycle riders percentage	primary prevention	death/injury	death	It was found that helmets are (28± 8)% effective in preventing fatalities to motorcycle riders (the error is one standard error), the effectiveness being similar for male and female passengers, and similar for drivers and passengers. An additional result found was that the fatality risk in the driver seat exceeds that in the passenger seat by (26±2)%. The 28% effectiveness found generates calcula…	effective	effective	primary prevention	Long-term effects	11 years	low
171	Maryam Akbari & Mohebat Vali, 2018	Povey et al	1999	New zealand	New zeal	East Asia & Pacific	national	Long-term effects	1987	High income	High income	Legislation	Legislation	helmet use	Bicyclists	byciclist (cycle)	Before and after	the cycle helmet wearing rate, motor vehicle crashes percentage	primary prevention	death/injury	injury rate	Cyclist head injuries decreased with increasing helmet wearing rates for non-motor vehicle crashes in all age groups, and for motor vehicle crashes. For an increase of 5 percentage points in the helmet wearing rate, the corresponding decreases in head injuries in non-motor vehicle accidents were estimated to be 10.2, 5.3 and 3.2% for children of primary school age (5–12 years), secondary school a…	effective	effective	primary prevention	Long-term effects	10 years	low
173	Maryam Akbari & Mohebat Vali, 2018	Chenier et al	1987	USA	United States	North America	national	Long-term effects	1975	High income	High income	Legislation	Legislation	helmet use	Motorcyclists	motorcyclist	Before and after	the number of fatalities	primary prevention	death/injury	death	After repeal, motorcyclist fatalities increased more in the states which repealed their laws than in those which did not in 24 cases out of 26, with the 95% confidence interval for the average effect being 25±6%.	effective	effective	primary prevention	Long-term effects	8 year	low
174	Maryam Akbari & Mohebat Vali, 2018	Mcintosh et al	1998	Australia	Australi	East Asia & Pacific	Subnational	Short-term effects	1990 November and December	High income	High income	Legislation	Legislation	helmet use	Bicyclists	bicyclist (pedal cycle)	Before and after	Fatalities, helmet damage	primary prevention	death/injury	death/injury	There were four fatal accidents; all four involved a collision with a motor vehicle. Nine cases experienced a head injury of AIS severity 22, although there were no skull fractures. Helmet impacts tended to be close to the rim anterio-laterally. The majority of non-fatal (AIS>2) head injury cases received a helmet impact to the anterio-lateral rim, which corresponds to the temporal/parietal regio…	effective	effective	primary prevention	Short-term effects	6 month	low
175	Maryam Akbari & Mohebat Vali, 2018	Somers et al	1984	Denmark	Denmark	Europe & Central Asia	national	Long-term effects	1979	High income	High income	Vehichle safty	Vehichle safty	center-mounted auxiliary brake light	Passengers	passenger	others	The cost of rear-end collisions ,Mean annual, indirect, short-term costs for accidents in which an automobile is struck from behind.	secondary prevention	Total accident	accident	The finding was that rear-end collisions cost on average over 13,700 1980 Danish kroner (approx. USS2300), 70% of which was property damage. There are so many rear-end collisions that even if the new brake-light configuration were only one-third as effective in Denmark as it has been in U.S. field trials the mounting of required auxiliary lights would be a sound investment. Substantial savings wo…	effective	effective	secondary prevention	Long-term effects	3 year	low
176	Maryam Akbari & Mohebat Vali, 2018	Geber et al	1997	USA	United States	North America	national	Short-term effects	1988 23 August	High income	High income	Law enforcement	Law enforcement	licence suspension(mail to notify drivers of a suspension or revocation	Drivers	driver	cohort study	Subsequent one-year incident rates by type of suspension/revocation and mailing strategy, Frequency and percentage of response type by contact method for the no follow-up groups	secondaryprevention / secondary outcome	Both	accidents/convictions	The results indicate that there are significant differences between the type of mail contact employed as well as between the different categories of suspension or revocation reason. The most effective strategies (certified mail, return receipt requested) resulted in proof rates of approximately 60-70% compared to approximately 25% for the current first-class mailing procedure. An analysis of subs…	effective	effective	secondaryprevention / secondary outcome	Short-term effects	4 month	Moderate
177	Maryam Akbari & Mohebat Vali, 2018	Corfitsen et al	1994	Denmark	Denmark	Europe & Central Asia	Subnational	Long-term effects	1987	High income	High income	Law enforcement	Law enforcement	tiredness test in road side	Drivers	driver	others	The reaction time of the 240 nighttime drivers according to self-assessed level sf tiredness	secondary outcome	secondary outcome	change behavoir	One hundred and twenty-three nighttime drivers declared themselves as rested, 106 as tired, and 11 as very tired. Thirty-seven early morning drivers declared themselves as rested, while the remaining three declared themselves as tired. The drivers’ self-assessed level of tiredness corresponded well with the results of the simple visual reaction-time test, but one self-declared tired driver had to…	effective	effective	secondary outcome	Long-term effects	3 year	Moderate
178	Maryam Akbari & Mohebat Vali, 2018	Meyerhoff et al	1978	USA	United States	North America	national	Short-term effects	1973 March-April	High income	High income	Legislation	Legislation	Daylight Saving Time	Drivers	driver (motor vehicle driver)	Before and after	compare numbers of persons killed (fatalities) in these accidents during both DST and non-DST periods	primary prevention	death/injury	mortality	during several weeks at the spring and fall DST transitions. There is also a net reduction of about 0.7% during the DST period, March and April 1974. compared to the non-DST period. March and April 1973. However, there is little net DST effect on fatal accidents in the winter.	effective	effective	primary prevention	Short-term effects	2 month	low
179	Maryam Akbari & Mohebat Vali, 2018	Theeuwes et al	1997	Netherlands	Netherlands	Europe & Central Asia	international	unknown	unknown	High income	High income	Vehichle safty	Vehichle safty	side marker lamps-	Multi-targed population	passenger and driver	Before and after	speed on main road (km/h) , viewing angles as a function of the speed of the car on the main road for different speeds of the car on the side road	secondary prevention	Total accident	accident	The results indicate that side marker lamps increase both lateral conspicuity and recognizability suggesting that side marker lamps may be effective in reducing the number of nighttime angle collisions.	effective	effective	secondary prevention	unknown	unknown	Moderate
180	Maryam Akbari & Mohebat Vali, 2018	Zador et al	1984	USA	United States	North America	national	Long-term effects	1974	High income	High income	Legislation	Legislation	right-turn-on-red laws	Multi-targed population	pedestrian , bicyclist	cohort study	Estimated changes in right turning crashes due to RTOR at signalized intersections	secondary prevention	Total accident	accident	From a review of the available literature it is estimated that at the approximately 80% of all signalized intersections where motorists are allowed to turn right on red all right-turning crashes increase by about 23%. pedestrian crashes by about 60%. and bicyclist crashes by about 100%.	effective	effective	secondary prevention	Long-term effects	4 year	low
181	Maryam Akbari & Mohebat Vali, 2018	Mortimer et al	1992	USA	United States	North America	Subnational	Short-term effects		High income	High income	Law enforcement	Law enforcement	heightened police enforcement of the seat belt law	Drivers	driver	Cross-sectional study	drivers using seat belts percentage	secondary outcome	secondary outcome	incresing use bealt	The extra enforcement produced increases in the use of seat belts by drivers during the four months of the heightened enforcement. Observations of seat belt use continued for four months after the end of the enforcement, and a substantial residual effect remained in two of the three target cities. In one target city the use of seat belts had dropped close to the level at the start of the project …	effective	effective	secondary outcome	Short-term effects	4 month	low
182	Maryam Akbari & Mohebat Vali, 2018	Decina et al	1993	USA	United States	North America	Subnational	Long-term effects	1986 January	High income	High income	Law enforcement	Law enforcement	Static binocular tests of visual acuity	Drivers	driver (older and young driver)	Before and after	Contrast sensitivity (6, 12, & I8 cycles per degree) screening scores by age group.	secondary prevention	Total accident	accident	Examination results were correlated with involvement in selected crash categories over a 3.67-year period, taking (self-reported) mileage into account. Neither visual acuity nor horizontal visual field measures in isolation were significantly related to crash involvement. The combination of visual acuity, horizontal visual fields, and broad contrast sensitivity criteria was significantly related …	effective	effective	secondary prevention	Long-term effects	3.8 year	low
183	Maryam Akbari & Mohebat Vali, 2018	Williams et al	1985	USA	United States	North America	national	Short-term effects	1983	High income	High income	Legislation	Legislation	delaying licensure	Drivers	driver (high school students)	others	Teenage driver licensing in relatton to state laws percentage, percent of high school students holding Iearns permits and drivers licenses by age	secondary outcome	secondary outcome	change behavior	The results indicated that the minimum age of licensure has obvious strong effects in delaying licensure. Setting the learners to permit age later also apparently delays licensure The night driving curfew in New York State (9 p.m.-5 a.m.) is seen by students as a factor in their decisions to delay obtaining licenses; Louisiana’s 11p.m.-5a.m. curfew has a much smaller effect, if any.	effective	effective	secondary outcome	Short-term effects	1 year	low
184	Maryam Akbari & Mohebat Vali, 2018	Leibowitz et al	1998	USA	United States	North America	national	Long-term effects	1980	High income	High income	Road safety	Road safety	assured clear distance ahead (ACDA)	All road users	all road users, not just motor vehicle operators	Before and after	Total Stopping Distance (TSD) for different speeds assuming a perception and response time (P & RT) of 2.5 seconds	secondary outcome	secondary outcome	accident	This fact does not necessarily imply reckless disregard for public safety, however. Rather the troublesome discrepancy between drivers’ behavior and the principles of safe driving may be understood in terms of vehicle operators’ lack of awareness of selective losses of visual function that occur in low light. This theoretical perspective holds basic implications both for traffic regulations and f…	effective	effective	secondary prevention	Long-term effects	11 years	low
185	Maryam Akbari & Mohebat Vali, 2018	Homel et al	1983	Australia	Australi	East Asia & Pacific	Subnational	Short-term effects	1979	High income	High income	Legislation	Legislation	more penalties( more intensive surveillance by the police and more severe punishments for drinking)	Drivers	driver (young driver)	others	Adjusted contrast scores (log scale) by age group and by alcohol and drug status, indicating the relative likelihoods of coming to police attention for a breath test after a crash, after speeding, or after some other offence.	secondary outcome	secondary outcome	change behavior	It is argued that the power granted to police and magistrates to exercise discretion in the performance of their duties has a pervasive influence in the production of the conviction and sentencing statistics, although road user characteristics (such as the times and frequency of driving) are of primary importance. It is hypothesized that police and magjstrates tend to see young (unskilled) mare d…	effective	effective	secondary outcome	Short-term effects	1 year	Moderate
186	Maryam Akbari & Mohebat Vali, 2018	Corbett et al	1995	U.K	United Kingdom	Europe & Central Asia	national	Long-term effects	1992	High income	High income	Law enforcement	Law enforcement	speed cameras	Drivers	driver	others	Change in speed since the camera introduction by current level of speed on the A40	secondary outcome	secondary outcome	spssd limit	Overall, the results indicate that the presence of speed cameras is effective in reducing the speeds adopted by some drivers and that this effect, to some extent, generalises to areas without cameras. However, it is also apparent that those drivers who report adopting the most excessive speeds in general are the most likely to report driving more slowly in the presence of cameras, but no differen…	effective	effective	secondary outcome	Long-term effects	2 year	low
187	Maryam Akbari & Mohebat Vali, 2018	Vaa et al	1997	Norway	Norway	Europe & Central Asia	national	Short-term effects	1991 2 September	High income	High income	Law enforcement	Law enforcement	more police patrol	Drivers	driver	Before and after	Number of stationary controls distributed according to enforcement subject during period of enforcement , . Hours of enforcement during the enforcement period distributed according to method and week	secondary outcome	secondary outcome	speed limit	Average speeds were reduced by 0.9-4.8 km/h in both speed-limit zones and for all times of day. For some time intervals, the average speed and the percentage of speeding drivers were reduced for several weeks of the after-period, demonstrating a time-halo effect of eight weeks at most. The percentage of speeding drivers was reduced in both speed-limit zones for all hours of the day except the mor…	effective	effective	secondary outcome	Short-term effects	2 month	low
188	Maryam Akbari & Mohebat Vali, 2018	Hollo et al	1998	Hungary	Hungary	Europe & Central Asia	national	Long-term effects	1992	High income	High income	Vehichle safty	Vehichle safty	daytime running light	Drivers	driver	Before and after	Percentage distribution (in vehicle categories) of motor vehicles using DRL, as a function of illumination level on the M5 semi- motorway	secondary prevention	Total accident	accident	The results of the comparison group analysis are consistent not only with the hypothesis that DRL reduces certain types of collisions, but also with the results of a meta-analysis of 17 studies that have evaluated the effects on accidents of using DRL on cars. By using this method, it was possible to detect in the experimental group a 13.0% reduction in the number of frontal and ‘crossing’ vehicl…	effective	effective	secondary prevention	Long-term effects	4 year	low
189	Maryam Akbari & Mohebat Vali, 2018	Williams et al	1979	USA	United States	North America	national	Long-term effects	1976 and 1977	High income	High income	Legislation	Legislation	seat belt on childeren	Passengers	passenger (child passenger)	others	provide protection automatically to virtually for children	secondary outcome	secondary outcome	protection	Several Australian states have now extended restraint use legislation to children less than eight years old, requiring them to use seat belts or child restraints. In the United States, Tennessee has a law in force requiring use of child restraints by children less than four years old. Present child restraint laws have major gaps and shortcomings that limit their potential effectiveness, and the d…	non-effective	non-effective	secondary outcome	Long-term effects	2 year	low
190	Maryam Akbari & Mohebat Vali, 2018	Knoebel et al	1997	USA	United States	North America	national	Short-term effects	1994 1 June	High income	High income	Legislation	Legislation	Licensing revocation	Drivers	driver (drink-drivers)	others	Loss of license interference with work percentage, Changes in employment/income of victims as a result of DUI crash percentage	primary prevention/ secondary outcome	Tree	serious injury/crash/ job and income	The study found that ALR does not have a major impact on the DUI o?ender’s job and income. Alcohol-involved crashes can have a great impact on seriously injured victims, but the proportion of DUI crashes producing serious injury is quite low. Most DUI is crash-free, and most crashes do not involve injury. The vast bulk of the impact of DUI events falls on the o?enders rather than innocent victims.	effective/effective/non-effective	multi-outcome	primary prevention/ secondary outcome	Short-term effects	5 month	Moderate
191	Maryam Akbari & Mohebat Vali, 2018	Mcknight et al	1982	USA	United States	North America	national	Long-term effects	1980	High income	High income	Education	Education	combination of driver license tests and manuals with safe driving practices	Drivers	driver	Before and after	Percent of New Drivers having accidents and accidents with conviction,Per cent of Renewals having accidents and accidents with convictions, Per cent of Older Drivers having accidents and accidents with convictions	secondary prevention	Total accident	accident	Among New Drivers. the treatment group had significantly fewer accidents than a control group administered the regular driver's manual. Among Renewals, the treatment group had significantly fewer accidents with convictions than a control group not required to take a test. No consistent effects were found for Older Drivers. It was concluded that welI-designed manuals and tests are a cost-effective…	effective	effective	secondary prevention	Long-term effects	3 year	low
192	Maryam Akbari & Mohebat Vali, 2018	Ross et al	1988	Mexico	Mexico	Latin America & Caribbean	national	Short-term effects	1987	Low income	Upper middle income	Legislation	Legislation	suspending Licensing	Drivers	driver (drink-drivers)	others	illegal driving percentage	secondary outcome	secondary outcome	change behavior	This finding holds despite the impression that many suspended and revoked drivers continue to drive illegally. The research described here inquires into the operation of license actions. It uses intensive personal interviews with offenders to obtain information concerning the nature and amount of illegal driving and the effects of license deprivation on employment and other aspects of the offende…	non-effective	non-effective	secondary outcome	Short-term effects	1 year	low
193	Maryam Akbari & Mohebat Vali, 2018	Reeder et al	1999	New zealand	New zeal	East Asia & Pacific	national	Long-term effects	1978	High income	High income	Legislation	Legislation	Driver Licensing System (GDLS)	Motorcyclists	Motorcycle riders	Before and after	Motorcycle traf?c crash hospitalisations (1978–1994): 15–19 year age group trend & for 20–24 year age group & 25+ year age group, Motorcycle driver licence holders in each age groups	secondary prevention	Total accident	accident	Using time series analyses, the introduction of the GDLS was found to be closely followed by a signi?cant reduction (22%) in motorcycle traf?c crash hospitalizations for the 15–19 year age group. An examination of vehicle registration and driver licensure data suggests that the reduction in injury crashes may, largely, be attributable to an overall reduction in exposure to motorcycle riding.	effective	effective	secondary prevention	Long-term effects	16 year	low
194	Maryam Akbari & Mohebat Vali, 2018	Voas et al	1997	USA	United States	North America	national	Long-term effects	1988 1 July	High income	High income	Legislation	Legislation	sticker program	Drivers	driver (suspended driver to drinking)	Before and after	Percent of unlicensed DUI drivers receiving DWS convictions each month in Oregon and Washington.	secondary outcome	secondary outcome	DWS convictions	Results of these analyses indicated that the law had both a general and speci?c deterrence e?ect in Oregon but no measurable e?ect in Washington.	non-effective	non-effective	secondary outcome	Long-term effects	1.5 year	low
196	Maryam Akbari & Mohebat Vali, 2018	Rock et al	1998	USA	United States	North America	national	Long-term effects	1987	High income	High income	Legislation	Legislation	Illinois revised the length of license term and renewal requirements for older drivers	Drivers	driver (older driver)	case-control study	Crashes, licenses, and crash rates, Illinois drivers ages 8 1 +, 75-80, 70-74, Fatal crashes and crash rates,	secondary prevention	Total accident	accident	It does not appear that eliminating the road test for those ages 69 to 74 had any negative impact. On the contrary, it does not appear that the more frequent renewal period for those ages 81 and up produced any benefit compared to the control group. As the number of older drivers continue to increase into the future, the analysis of licensing requirements and their impact is important.	non-effective	non-effective	secondary prevention	Long-term effects	9 year	low
197	Maryam Akbari & Mohebat Vali, 2018	Assum et al	1999	Norway	Norway	Europe & Central Asia	international	unknown	1994 16 December	High income	High income	Road safety	Road safety	road lighting	Drivers	driver	Before and after	Average speed (km/h) during darkness (19:00–24:00 h) and daylight (09:00–15:00 h) for straight and curved parts of the experimental part of the road before and after the installation of road lighting	secondary outcome	secondary outcome	speed limit/distract driver	Our results show that drivers do compensate for road lighting in terms of increased speed and reduced concentration. Consequently, the hypothesis is rejected. This means that road lighting could have a somewhat larger accident-reducing effect, if compensation could be avoided. The fact that previous research has found no change in average speed when road lighting is introduced, seems to be explai…	non-effective	non-effective	secondary outcome	unknown	unknown	Moderate
198	Maryam Akbari & Mohebat Vali, 2018	Muller et al	1984	USA	United States	North America	national	Long-term effects	1976	High income	High income	law inforcement	Law enforcement	daytime headlight use	Motorcyclists	motorcyclists	Before and after	Percent of daytime headlight operation by type of sample and model year of motorcycle, Los Angeles area, California , Odds and odds ratios for states without daytime headlight use laws.	primary prevention / secondaryprevention	Both_2	fetality/collision	models representing the null-hypothesis were found to be consistent and more parsimonious descriptions of the observed data than models which incorporated additional terms indicating the effectiveness of increased headlight operation. or the effectiveness of daytime headlight use laws. Although the latter terms were not found to be statistically significant, a slight decrease in the odds ratio of…	effective/non-effective	multi-outcome	primary prevention / secondaryprevention	Long-term effects	6 year	low
199	Maryam Akbari & Mohebat Vali, 2018	Mortimer et al	1984	USA	United States	North America	Subnational	Long-term effects	1977	High income	High income	Education	Education	education( MOTORCYCLE RIDER COURSE)	Motorcyclists	motorcyclists	case-control study	Percent of motorcyclists in each group who usually used the indicated protective clothing , Percent of accidents of each type among all groups	secondary outcome	secondary outcome	incresing safety	The major findings were: (a) when controlling for age and years licensed, those who took the course did not have a lower accident rate than the control group; (b) there were no differences in the violation rates between the groups; (c) the cost of damage to the motorcycles per million miles was not less for those who took the course; and (d) the estimated cost of medical treatment of injuries per…	effective	effective	secondary outcome	Long-term effects	4 year	low
200	Maryam Akbari & Mohebat Vali, 2018	Waard et al	1994	Netherlands	Netherlands	Europe & Central Asia	national	Short-term effects	1990	High income	High income	Law enforcement	Law enforcement	limit speed(police enforcement)	Motorcyclists	motorcyclists	Before and after	Percentage of cars up to 6 metres in length driving 130 km/h and over per lane, Average driving speed in km/h of cars up to 6 metres in length at six locations before, during, and after the application of police enforcement.	secondary outcome	secondary outcome	speed limit	The results show the largest and longest lasting reduction in driving speed in the highest intensity level-condition, giving support for a relation between objective chance of apprehension and speed choice. On-view stopping of offenders was shown to be a more effective method to reduce driving speed than mailing of fines. Some of these results are discussed in the light of game theory. The questi…	effective	effective	secondary outcome	Short-term effects	1 year	low
201	Maryam Akbari & Mohebat Vali, 2018	Cooper et al	1993	USA	United States	North America	Subnational	Short-term effects	1991	High income	High income	Legislation	Legislation	safety restraint mandatory usage law	Motorcyclists	motorcyclists	others	Survivability distribution by restraint use for occupants who died(percentage),Percentage survivability-restrained and unrestrained occupants who died	primary prevention	death/injury	death	The major findings were: (i) that in the majority of cases where a restrained occupant died, the fatality can be attributed to the extent of vehicle crush and deceleration forces, i.e. the crash forces and dynamics made the crash nonsurvivable, and (ii) restraint misuse seemed not to be a major contributory factor in fatal crash injuries.	effective	effective	primary prevention	Short-term effects	1 year	low
202	Maryam Akbari & Mohebat Vali, 2018	Fosser et al	1992	Norway	Norway	Europe & Central Asia	national	Long-term effects	1986	High income	High income	Law enforcement	Law enforcement	inspected (PERIODIC MOTOR VEHICLE INSPECTION)	All road users	all road user	Before and after	Timetable for periodic inspections and accident periods of cars included in the experiment, Number of accidents per 1,000 car days during the first, second, and third year after the first inspection	secondary prevention	Total accident	accident	No differences in accident rates were found between the groups. The technical condition of inspected vehicles improved compared to those not inspected. The experiment did not have any unintended side-effects. It is concluded that periodic motor vehicle inspection has no preventive effect on the technical condition of cars in a system where roadside inspections also exist.	non-effective	non-effective	secondary prevention	Long-term effects	5 year	low
203	Maryam Akbari & Mohebat Vali, 2018	Weisbuch et al	1987	USA	United States	North America	Subnational	Long-term effects	1977	High income	High income	Legislation	Legislation	repeal helmet use	Motorcyclists	motorcyclists	others	number Motorcycle registrations, crashes, injuries and deaths for the last two years of the study	primary prevention	death/injury	fetality/injury	In spite of the clear indication that injuries and deaths had increased among motorcycle users who rode without helmet protection, legislative passage of a mandatory helmet law in either the 1979 or the 1981 North Dakota legislative session failed. The reasons behind the legislative rejection of efforts to improve highway safety are examined.	non-effective	non-effective	primary prevention	Long-term effects	4 year	low
205	Maryam Akbari & Mohebat Vali, 2018	Arnberg et al	1981	Sweden	Sweden	Europe & Central Asia	national	Short-term effects	1980	High income	High income	Vehichle safty	Vehichle safty	specially designed cushion(new vtype)	Passengers	passenger (child passenger)	Cross-sectional study	Parents’ rating of the safety of the scats following three months’ use font response per seat	secondary outcome	secondary outcome	incresing safety	These results are discussed as well as suggestions to manufacturers concerning the improvement of the system.	effective	effective	secondary outcome	Short-term effects	3 month	low
206	Maryam Akbari & Mohebat Vali, 2018	Summala et al	1980	Finland	Finland	Europe & Central Asia	national	Short-term effects	1977	High income	High income	Legislation	Legislation	Overtaking (prohibited on a 1.2 km long stretch of two-lane road and the time headway for every car)	Drivers	driver	Before and after	The measurement site with the experimental sign on the roadside, The cumulative headway distribution for each day of measurement: the off-peak hours.	primary prevention / secondary prevention	Both_2	death/ accident	The results suggest that waiting for an opportunity of overtaking increases the accident risk by inducing very short following distances and driving near the center line. This implies that the total accident loss due to overtaking is not wholly included in the category "overtaking acidents" but, in fact, a part of rear-end accidents should be counted on overtaking, too. This should be taken into …	effective	effective	primary prevention / secondary prevention	Short-term effects	1 year	low
207	Maryam Akbari & Mohebat Vali, 2018	Fortenberry et al	1982	USA	United States	North America	Subnational	Short-term effects	1979	High income	High income	Education	Education	education safety program	Pedestrians	pedestrian	Before and after	Number of students involved in the pedestrian safety program at the four locations , Monthly number of pedestrian accidents for the &7 yr age group	secondary prevention	Total accident	accident	Analysis of the monthly number of pedestrian accidents in these four cities indicated that a statistically significant reduction in pedestrian accidents for the 6-7 yr age group occurred following implementation of the education safety program. Further, it was estimated that approximately 40 accidents were prevented during the evaluation period as a result of the program’s effectiveness.	effective	effective	secondary prevention	Short-term effects	1 year	low
208	Maryam Akbari & Mohebat Vali, 2018	Vingilis et al	1982	Canada	Canada	North America	national	Long-term effects	1977 1 October	High income	High income	Law enforcement	Law enforcement	drinking(breath-tested)/roadside spot-check programme	Drivers	driver	others	percentage of roadside survey results by age and sex	secondary outcome	secondary outcome	change behavior	The results of the independent roadside survey of the same geographical region found no differences in the proportion of younger and older drivers with B.A.C.s over 80 mg. .Although the nature of the study precludes firm conclusions being drawn.	non-effective	non-effective	secondary outcome	Long-term effects	2 year	low
209	Maryam Akbari & Mohebat Vali, 2018	Jessie et al	1998	Singapore	Singapore	East Asia & Pacific	national	Long-term effects	1973	High income	High income	multi intervention	multi intervention	seat belt use , circuit training and testing system,,alcohol breathalysers	Drivers	driver	Before and after	Tra?c related fatalities in Singapore, 1973–1995 trend	primary prevention	death/injury	death/death	Results suggest that the seat belt regulation does not have any impact on tra?c fatalities. The use of breathalysers was found to be e?ective in reducing occupant fatalities. The circuit training and testing system, which aims to equip new pools of motorists with appropriate driving or riding skills, was found to be e?ective in reducing non-occupant fatalities and total fatalities.	effective/non-effective	multi-outcome	primary prevention	Long-term effects	22 year	low
210	Maryam Akbari & Mohebat Vali, 2018	Hashimoto et al	1979	Japan	Japan	East Asia & Pacific	Subnational	Short-term effects	1979	High income	High income	Law enforcement	Law enforcement	police surveillance at intersections	All road users	all road user	Cross-sectional study	Probability of vulnerable behavior	secondary prevention/ secondary outcome	Both	accident/ change behavior	The results suggest that police surveillance which affects vulnerable behavior reduces accidents and that each collision category differently has the most effective surveillance form. It is concluded that vulnerable behavior, which increases the likelihood of accident occurrence, provides a more sensitive safety measure than accidents.	effective	effective	secondary prevention/ secondary outcome	Short-term effects	1 year	low
211	Maryam Akbari & Mohebat Vali, 2018	Eguakun et al	1995	Canada	Canada	North America	national	Long-term effects	1984	High income	High income	Vehichle safty	Vehichle safty	Canadian Motor Vehicle Safety Standards (CMVSS)/ installing head restraints	Drivers	driver	others	Model of minor neck injury as a function of vehicle type and seatbelt usage and collision type, Involvement rates of vehicles with side door crush extent	primary prevention	death/injury	injury	There are indications that installing head restraints in light trucks and vans could reduce or prevent minor neck injuries and that modest benefits could be achieved by extending the roof crush standard to the LTVs. It was also determined that the side door strength standard may not necessarily be as beneficial to LTVs in conditions in which the vehicle is struck on the side by another LTV. It is…	effective	effective	primary prevention	Long-term effects	3 year	Moderate
212	Maryam Akbari & Mohebat Vali, 2018	Preusser et al	1993	USA	United States	North America	Subnational	Short-term effects	1989 December	High income	High income	Legislation	Legislation	city curfew ordinances(nighttime curfew ordinances)	Drivers	driver (teenagers)	others	Highway fatalities per 100,000 per year , Regression models for log-transformed fatality rates	primary prevention	death/injury	injury/fetal	curfews were associated with a 23% reduction in fatal injury for 13- to 17-year-olds for the 9 P.M.-5:59 A.M. time period. This is identical to the 2% reduction estimated for both fatal and nonfatal motor vehicle injuries for 13- to 17-year-olds in an earlier, more limited study of curfews in Detroit. Cleveland, and Columbus, Ohio.	effective	effective	primary prevention	Short-term effects	3 month	low
213	Maryam Akbari & Mohebat Vali, 2018	Farmer et al	1997	USA	United States	North America	national	Long-term effects	1993	High income	High income	Vehichle safty	Vehichle safty	antilock brakes	Multi-targed population	driver, pedestrians, bicyclists	Before and after	Crash risk before and after adding ABS	secondary prevention	Total accident	accident	Vehicles selected for analysis had no other significant design changes between the model years being compared, and the model years with and without antilocks were no more than two years apart. The overall fatal crash rates were similar for the two model years. However, the vehicles with antilocks were significantly more likely to be involved in crashes fatal to their own occupants, particularly s…	non-effective	non-effective	secondary prevention	Long-term effects	3 year	low
214	Maryam Akbari & Mohebat Vali, 2018	Czernakowski et al	1993	Germany	Germany	Europe & Central Asia	Subnational	Short-term effects	1992	High income	High income	Vehichle safty	Vehichle safty	safety seats(Child Restraint Systems (CRS))	Passengers	passenger (child passenger)	Cross-sectional study	Car conditions , Consumer behavior	secondary outcome	secondary outcome	increasing safety	In this paper, a quantitative method of predicting and assessing the misuse of CRS is proposed. The process, called “Misuse Mode and Effects Analysis (MMEA)” assesses the likelihood of occurrence of potential misuse modes and their effect on safety before and after corrective actions. The effectiveness of the proposed method is demonstrated in the assessment of a number of commonly used CRS.	effective	effective	secondary outcome	Short-term effects	1 year	low
215	Maryam Akbari & Mohebat Vali, 2018	Cooper et al	1992	Canada	Canada	North America	Subnational	Long-term effects	1988	High income	High income	Vehichle safty	Vehichle safty	radar detector	Drivers	driver	case-control study	Relation between insured rate class and actual amount of driving , Proportion of drivers having 1 to 4 accident-related claims for radar and control groups.	secondaryprevention / secondary outcome	Both	accident/speeding convictions	It was found that the radar detector owners had significantly more accident claims and speeding convictions during the period 1986-1989 than those representing the general driver population.	non-effective	non-effective	secondaryprevention / secondary outcome	Long-term effects	3 year	low
216	Maryam Akbari & Mohebat Vali, 2018	Retting et al	1999	USA	United States	North America	Subnational	Long-term effects	1996	High income	High income	Law enforcement	Law enforcement	Red light cameras	All road users	all road user	Before and after	number Oxnard red light camera baseline and 4 months after, Among respondents who knew about red light camera use: ‘Do you favor or oppose the use of cameras to enforce against red light running in Oxnard, as a supplement to police efforts?’ (%)	secondary outcome	secondary outcome	red light violation rate	Overall, the red light violation rate was reduced approximately 42% several months after the enforcement program began. Increases in driver compliance with red lights were not limited to the camera-equipped intersections but spilled over to nonequipped intersections as well. Results of public opinion surveys conducted approximately 6 weeks before, 6 weeks after, and 6 months after the camera enfo…	effective	effective	secondary outcome	Long-term effects	2 year	low
217	Maryam Akbari & Mohebat Vali, 2018	Homel et al	1994	Australia	Australi	East Asia & Pacific	Subnational	Long-term effects	1975 1 July	High income	High income	Legislation	Legislation	drinking(legal blood alcohol concentration (BAC))/from .08 to .05 9%.	All road users	all rad user	others	mean daily Fatal crashes in NSW	primary prevention/secondary outcome	Both	death /blood alcohol concentration	The analysis unexpectedly uncovered a small but statistically significant decline in crashes coinciding with the introduction of a law lowering the legal blood alcohol concentration (BAC) from .08 to .05 9%. The original aim of the analysis was to develop for a larger study appropriate log-linear techniques to assess the impact of a range of government initiatives, including laws aimed at the dri…	effective	effective	primary prevention/secondary outcome	Long-term effects	10.5 year	low
218	Maryam Akbari & Mohebat Vali, 2018	Donovan et al	1999	Australia	Australi	East Asia & Pacific	national	Long-term effects	1987	High income	High income	Social marketing	Social marketing	television commercials(campaign)	All road users	all road user	Before and after	Percent change in road fatalities by state/territory	secondary outcome	secondary outcome	road safety	The results showed that while the two best performing ads were highly dramatic TAC ads showing graphic crash scenes, these were also the most expensive ads to produce, and, being 60 and 90 s, the most expensive to air. In several cases, 30 s low cost talking heads testimonials performed equally as well as their far more expensive counterparts. We conclude that big production budgets may not be ne…	non-effective	non-effective	secondary outcome	Long-term effects	10 years	low
219	Maryam Akbari & Mohebat Vali, 2018	Sparks et al	1993	USA	United States	North America	Subnational	Long-term effects	1982	High income	High income	Vehichle safty	Vehichle safty	daytime running-light	Drivers	driver	case-control study	Percent reduction in DRL-relevant daytime crashes	secondary prevention	Total accident	accident	Daytime two-vehicle crashes involving vehicles approaching from the front or side were reduced by about 28% for the daytime running-light equipped vehicles. A 28% reduction in daytime running-light relevant daytime two-vehicle crashes corresponds to a 15% reduction in all daytime two-vehicle crashes.	effective	effective	secondary prevention	Long-term effects	8 year	low
220	Maryam Akbari & Mohebat Vali, 2018	Ogden et al	1997	Australia	Australi	East Asia & Pacific	Subnational	Long-term effects	1983	High income	High income	Road safety	Road safety	paving shoulders	All road users	all road users	Before and after	Frequency of casualty accidents for a sample of 36 sites on two-lane rural highways, 1983-1991, before and after applica- tion of shoulder paving treatment	primary prevention/secondaryprevention	Both_2	death/accident	The results for this type of treatment indicate that shoulder paving was associated with a statistically significant reduction in casualty accident frequencies at sites where it was installed on two-lane two-way rural highways in Victoria. Overall, casualty accidents were reduced by 41 percent on a per vehicle kilometer basis at such sites, which is equivalent to a reduction of 0.071 casualty acc…	effective/non-effective	multi-outcome	primary prevention/secondaryprevention	Long-term effects	8 year	low
221	Maryam Akbari & Mohebat Vali, 2018	Kulmala et al	1994	Finland	Finland	Europe & Central Asia	national	Long-term effects	1983	High income	High income	Road safety	Road safety	main road junctions	All road users	all road users	Before and after	Police-reported accidents in 1983-1987 at junctions with and without measures during the years	secondary prevention	Total accident	accident	The study method also enabled us to quantify the regression-to-the-mean effect. The magnitude of the regression effect was on average 20%, i.e. the number of accidents would have decreased by 20% at the junctions studied even if the measures had not been implemented. The magnitude of the regression-to-the-mean varied greatly between the different measures.	effective	effective	secondary prevention	Long-term effects	5 year	low
222	Maryam Akbari & Mohebat Vali, 2018	Kurucz et al	1984	USA	United States	North America	national	unknown		High income	High income	Road safety	Road safety	breakaway supports for light standards/beam guardrails	Drivers	driver	Cross-sectional study	Estimated probability of a driver sustaining moderate or worse injuries as the result of a collision with a rigid or breakaway light standard	primary prevention / secondaryprevention	Both_2	injury/collision	The resulting equations indicate that both breakaway light standard impacts and guardrail impacts are less severe than rigid object impacts with the greatest reduction in severity occurring at high impact speeds. The benefit of restraint use in these types of impacts is also demonstrated. A selected bibliography of breakaway support and traffic barrier literature is also included.	effective/non-effective	multi-outcome	primary prevention / secondaryprevention	unknown	unknown	high
223	Maryam Akbari & Mohebat Vali, 2018	Fairclough et al	1997	U.K	United Kingdom	Europe & Central Asia	national	Long-term effects	1996	High income	High income	Vehichle safty	Vehichle safty	microwave radar	Drivers	driver	Before and after	Average time headway when initiating an overtaking manoeuvre for both experimental conditions across journey times	secondary outcome	secondary outcome	change behavoir	Results revealed that the presence of the system reduced the proportion of time the subjects spent at low headways (e.g. < 1 second). This effect was accentuated for: (a) subjects who habitually follow at shorter headways and (b) those scenarios characterized as following a lead vehicle at a constant velocity. The presence of the system increased time headway to a lead vehicle when an overtaking …	non-effective	non-effective	secondary outcome	Long-term effects	2 year	low
224	Maryam Akbari & Mohebat Vali, 2018	Evanco et al	1999	USA	United States	North America	national	Short-term effects	1990	High income	High income	Vehichle safty	Vehichle safty	Rural mayday systems	Drivers	driver	others	Fatality reduction number,reduction Mean accident time (min)	primary prevention	death/injury	death rate	The elasticity of rural fatalities with respect to the accident noti?cation time was found to be 0.14. If a rural mayday system were fully implemented (i.e. a 100% market penetration) and the service availability were 100%, then we would expect monetary bene?ts of about $1.83 billion per year and comprehensive bene?ts (which includes the monetary value attached to the lost quality of life) of $6.…	effective	effective	primary prevention	Short-term effects	1 year	low
225	Maryam Akbari & Mohebat Vali, 2018	Rumar et al	1980	Sweden	Sweden	Europe & Central Asia	international	Long-term effects	1960	High income	High income	Vehichle safty	Vehichle safty	daytime running lights	Multi-targed population	driver and motorcyclist	Before and after	Mean vehicle detection distance (m) in daylight for two peripheral angles as a function of running light intensity (cd) and surface area (cm2).	secondary prevention	Total accident	accident	This report presents the research arguments behind these actions. The report provides the reader with a general background in the area of visual functioning, ambient illumination conditions, detection studies of cars in traffic, experimental studies of vehicle detection as a function of general illumination and running light characteristics and, finally, studies of accident reduction.	effective	effective	secondary prevention	Long-term effects	10 years	low
226	Maryam Akbari & Mohebat Vali, 2018	Frith et al	1986	New zealand	New zeal	East Asia & Pacific	national	Long-term effects	1972 January	High income	High income	Road safety	Road safety	stop signs	All road users	all road user	case-control study	number total accidents reported , New Zealand Ministry of Transport classification of accidents by type of movement	secondary prevention	Total accident	accident	looking for an increase or decrease which coincided with a change in control. Increases or decreases were also looked for in certain types of accidents and in accident severity. The control changes considered were from give way signs, stop signs and no control to signals and small roundabouts and also from no control to give way and stop signs.	effective	effective	secondary prevention	Long-term effects	10 years	low
227	Maryam Akbari & Mohebat Vali, 2018	Hunter et al	1993	USA	United States	North America	Subnational	Short-term effects	1989 November	High income	High income	Legislation	Legislation	sealt belt use	Multi-targed population	driver & passenger	Before and after	community belt use rates	secondary outcome	secondary outcome	incresing use bealt	Driver shoulder belt use data collected before, during, and after the experimental programs, compared to similar data collected in a comparison community, showed the approach to be effective. While standard seat belt enforcement activities without incentives have been shown to be effective, many police departments, especially in smaller communities, are reluctant to make wholesale increases in se…	effective	effective	secondary outcome	Short-term effects	8 month	high
228	Maryam Akbari & Mohebat Vali, 2018	Dee et al	1998	USA	United States	North America	national	Long-term effects	1985	High income	High income	Legislation	Legislation	sealt belt use	Multi-targed population	driver &passenger	others	Probit marginal effects: the determinants of seat belt use, Mean belt usage (%)	primary prevention	death/injury	death	By exploiting the panel nature of these data, I demonstrate that prior estimates, which have not conditioned on the unobserved time-varying determinants of belt use, have dramatically overestimated the impact of seat belt laws and their enforcement status on belt use. The true effects are more consistent with the modest impact these policies have had on traffic fatalities without having to appeal…	effective	effective	primary prevention	Long-term effects	9 year	low
229	Maryam Akbari & Mohebat Vali, 2018	Lane et al	1994	Australia	Australi	East Asia & Pacific	Subnational	Long-term effects	1978	High income	High income	Legislation	Legislation	centre rear seat (lap belt) or (seat belt syndrome (SBS).)	Passengers	passenger (child passenger)	Before and after	Incidence of child SBS casualties in Victoria	secondary outcome	secondary outcome	incresing use bealt	Roadside observations of belt use and Transport Accident Commission claims permitted the calculation of the incidence of SBS and the relative risks of SBS by seated position. The centre rear seat (lap belt) carried about twice the risk of SBS as outboard rear seats (three-point belts), which in turn have 2.7 times the risk of the outboard front seat. The number of SBS cases in Victoria has increa…	non-effective	non-effective	secondary outcome	Long-term effects	11 years	Moderate
230	Maryam Akbari & Mohebat Vali, 2018	Evans et al	1996	USA	United States	North America	national	Long-term effects	1982	High income	High income	Legislation	Legislation	sealt belt use	Drivers	driver	Cross-sectional study	Probability of a driver fatality or injury , Numbers of drivers killed and seriously injured versus Collision Deformation Code.	primary prevention	death/injury	death /injury	The data show consistently that the probability that a driver is belted declines as crash severity increases. Belt effectiveness estimates ignoring this effect are biased upwards by large amounts (for example, 60% compared to 40% for injuries using NASS data). Belts appear more effective at preventing fatalities than at preventing injuries. The results are consistent with a prior estimate, derive…	effective	effective	primary prevention	Long-term effects	10 years	low
231	Maryam Akbari & Mohebat Vali, 2018	Petridou et al	1998	Greece	Greece	Europe & Central Asia	national	Long-term effects	1985	High income	High income	Legislation	Legislation	sealt belt & helmet use	Multi-targed population	driver & motorcyclist & car occupants	case-control study	Private car occupants killed or injured at the site of accident in Greece in 1985 and 1994 by seat belt use, gender and age , Motorcycle riders killed or injured at the site of accident in Greece in 1985 and 1994 by helmet use, gender and age	primary prevention	death/injury	death/injury	The study base included 910 dead and 19511 injured persons for 1985 and 1203 dead and 22186 injured persons for 1994. The OR and 95% confidence intervals (CI) for death rather than injury was 0.69 (CI: 0.58 to 0.81, p < 10*-5) for seat belt users versus non- users and 0.64 (CI: 0.51 to 0.81; p< 10* -3) for helmet users versus non-users. There was evidence that the protective effect of these passi…	effective	effective	primary prevention	Long-term effects	10 years	low
232	Maryam Akbari & Mohebat Vali, 2018	Cameron et al	1981	Australia	Australi	East Asia & Pacific	national	Long-term effects	1970	High income	High income	Legislation	Legislation	seat belt use	Multi-targed population	driver & car occupants	others	Number of occupant casualties in the RACS matched file, Belt effectiveness in the head-face region of front outboard seat occupant casualties	primary prevention	death/injury	death /injury	The paper concludes that the wearing of static three-point lap/sash belts by front outboard seat occupants of cars and car derivatives is associated with: (a) Reduced likelihood of severe-to-fatal injury to the head-face, thorax, lower torso and lower extremities when injured and not ejected in crashes in built-up areas and, for somebody regions, in open road crashes. (b) Increased likelihood of …	effective	effective	primary prevention	Long-term effects	8 year	low
233	Maryam Akbari & Mohebat Vali, 2018	Salmi et al	1989	France	France	Europe & Central Asia	Subnational	Long-term effects	1976	High income	High income	Legislation	Legislation	sealt belt use	Passengers	occupants car	Before and after	Percent of drivers wearing seat belts and sample size (in parentheses) as a function of sex of driver and car size	primary prevention	death/injury	injury	A trend analysis of data from all 4 years showed a slight decrease in the total injury rate, and significant decreases in the frequency of hospital admissions, and of head, face, arm, and leg injuries. Moderate pelvic and leg injuries, and serious head injuries were also less than expected in 1979. There was also a significant increase in the frequency of thoracolumbar spine injuries and of serio…	effective	effective	primary prevention	Long-term effects	4 year	low
234	Maryam Akbari & Mohebat Vali, 2018	States et al	1990	USA	United States	North America	Subnational	Long-term effects	1983 July	High income	High income	Legislation	Legislation	sealt belt use	Multi-targed population	Motorcyclists, pedestrians, and bicyclists & car occupants	Before and after	number Fatalities , Safety belt use number & percentage, Mean Injury Severity Score (ES)	primary prevention/ secondary outcome	Both	injury/incresing use bealt	Analysis of the data revealed that safety belt use among patients hospitalized because of motor vehicle accidents increased from 11.2% before the law became effective to 53% after the law became effective. Hospital admissions decreased 11.9% among motor vehicle occupants and increased 2.6% among controls. The ISS decreased from 16.01 to 14.55 for motor vehicle occupants and increased from 14.77 t…	effective	effective	primary prevention/ secondary outcome	Long-term effects	3 year	low
235	Maryam Akbari & Mohebat Vali, 2018	Escobedo et al	1992	USA	United States	North America	national	Long-term effects	1984	High income	High income	Legislation	Legislation	sealt belt use	Multi-targed population	occupants & driver (car)	others	Percentage annual self-reported safety belt use in selected states, by mandatory safety belt use laws-BRFSS	secondary outcome	secondary outcome	incresing use bealt	These data suggest that primary enforcement laws result in greater and more rapid increases in safety belt use than do secondary enforcement laws, and that initial increases in safety belt use following implementation of laws are sustained.	effective	effective	secondary outcome	Long-term effects	6 year	low
236	Maryam Akbari & Mohebat Vali, 2018	Carlsso et al	1991	Sweden	Sweden	Europe & Central Asia	national	Long-term effects	1976	High income	High income	Legislation	Legislation	restraint systems children	Passengers	passenger (child passenger)	case-control study	Injury rate for restrained and unrestrained children 0 to 4 years old. (Volvo’s accident material).	primary prevention/secondary prevention	Both_2	injury/accident	Based on Votvo’s accident material it is shown that the injury-reducing effect of the rearward-facing child seat is superior to all present types of child restraints in cars. This paper is mainly based upon Volvo’s own traffic accident material. This paper is based upon accidents that occurred between the years 1976 and 1988 and comprises some 13,000 accidents involving approximately 22,000 peopl…	effective	effective	primary prevention/secondary prevention	Long-term effects	12 years	low
237	Maryam Akbari & Mohebat Vali, 2018	Loeb et al	1993	USA	United States	North America	Subnational	Long-term effects	1982	High income	High income	Legislation	Legislation	sealt belt use	Multi-targed population	occupants & driver (car)	Before and after	injury rates associated with multiple-vehicle accidents, injury rates associated with single-vehicle accidents.	primary prevention	death/injury	injury/fetal	Robust results are obtained for the efficacy of seat belt legislation on reducing (moderate to fatal] injury rates in California.	effective	effective	primary prevention	Long-term effects	6 year	low
238	Maryam Akbari & Mohebat Vali, 2018	Preusser et al	1988	USA	United States	North America	Subnational	Short-term effects	October and early November 1984	High income	High income	Legislation	Legislation	sealt belt use	Multi-targed population	driver &passenger	Before and after	Travel speeds of risk groups in mph ,Percentage of belt use for three categories of travel speed.	secondary prevention /secondary outcome	Both	accident/change behavior	The results showed that high-speed drivers had lower belt use rates before the law and increased their belt use less in response to the law. Belt use rates before the law were 25%) 29%) and 28% for the high-, medium-, and low-speed groups as compared with 51%, 64%, and 57%, respectively, after the law. High-speed drivers also had inferior previous driving records, confirming their higher risk of …	effective	effective	secondary prevention /secondary outcome	Short-term effects	6 month	low
239	Maryam Akbari & Mohebat Vali, 2018	Nash et al	1989	USA	United States	North America	national	Long-term effects	1981	High income	High income	Vehichle safty	Vehichle safty	seat belt automatic	Drivers	driver	others	Fatalities in Toyota Cressidas by model year, accident year, occupant seating position, and accident type (single or multiple) , Fatalities in Datsun/Nissan 8lOiMaxima by model year, accident year, occupant seating position, and accident type (single or multiple)	primary prevention	death/injury	death	After making adjustments for differences in the average ages of front seat occupants of the two fleets, the Toyotas have a fatality rate that is about three-quarters that of the Nissans. From this, the fatality-reducing effectiveness for the Toyota automatic belts is estimated to be 40% with an uncertainty of+_8%. This effectiveness estimate is consistent with earlier estimates of automatic belt …	effective	effective	primary prevention	Long-term effects	7 year	low
240	Maryam Akbari & Mohebat Vali, 2018	Stewart et al	1993	USA	United States	North America	Subnational	Long-term effects	1987 January	High income	High income	Legislation	Legislation	sealt belt use	Multi-targed population	driver &passenger	others	Reported belt use by observed belt use ,Follow-up accidents for seat belt users and nonusers, Follow-up violations for seatbelt users and nonusers	secondaryprevention / secondary outcome	Both	accident / violations	Seat belt nonusers were again found to be overrepresented in both accidents and violations. In other analyses of these data, changes in seat belt use status were found not to be associated with changes in accident or violation rates, and seat belt use rates reported by police in accidents following the mandatory seat belt law greatly exceeded both the observed and self-reported use rates. This wa…	effective	effective	secondaryprevention / secondary outcome	Long-term effects	3.5 year	low
241	Maryam Akbari & Mohebat Vali, 2018	Campbell et al	1991	USA	United States	North America	national	Long-term effects	1981-1987	High income	High income	Legislation	Legislation	sealt belt use	Multi-targed population	driver &passenger	Before and after	serious injuries percentage	primary prevention	death/injury	injury/death	In each of 18 analyses involving drivers covered by the law observed casualties were below the number forecast on the basis of prior experience and assuming that no law had been enacted. In the case of others, not covered by the law, observed injuries were equally often above or below forecast. Relative to covered drivers not only were the numbers below forecast, but in 12 of the 18 instances the…	effective	effective	primary prevention	Long-term effects	7 year	high
242	Maryam Akbari & Mohebat Vali, 2018	Tipton et al	1990	USA	United States	North America	Subnational	Long-term effects	1989	High income	High income	Legislation	Legislation	sealt belt use	Multi-targed population	driver& passenger (male and female college students)	others	Number and percentages of participants in each of the four seat belt wearing categories for each of the three time samoles ,Number and percentages of participants in each of the four seat belt wearing categories for eacl of the three time samples by sex of participants	secondary outcome	secondary outcome	change behavior	At 16 months post law, reported seat belt use remained high for female students but declined almost to the prelaw level for males. Possible reasons offered for these findings are that male college students may be more resistant to having their behavior regulated and. therefore, less likely to internalize changes forced on them, and college-age males may be more inclined to engage in risk-taking b…	effective	effective	secondary outcome	Long-term effects	16 month	low
243	Maryam Akbari & Mohebat Vali, 2018	Evans et al	1991	USA	United States	North America	national	Long-term effects	1984	High income	High income	Vehichle safty	Vehichle safty	two-point motorized restraint systems(safety belts)	Passengers	front-seat car occupants	Cross-sectional study	The effectiveness of various devices in preventing fatalities to outboard occupants, number of fatally-injured occupants in cars with two-point motorized system	primary prevention	death/injury	death	This latter estimate is, therefore, an estimate of the effectiveness of shoulder belts in preventing fatalities. In the data for the one car model, 18% of the fatally injured occupants were ejected. By assuming that three-point belt systems prevent ejection, these data are used to compute the difference in effectiveness between two-point and three-point systems. The result applies to the two-poin…	effective	effective	primary prevention	Long-term effects	7 year	low
244	Maryam Akbari & Mohebat Vali, 2018	Streff et al	1992	USA	United States	North America	Subnational	Long-term effects	1989	High income	High income	multi intervention	multi intervention	(US-31 SAVE) program/combined public information and education/enforcement program to increase restraint use	Multi-targed population	driver & passengers	Before and after	Safety belt nonuse citations and verbal warnings issued on US-31 SAVE patrol , Percent restraint use by survey period, gender, and age	secondary outcome	secondary outcome	incresing use bealt	This program (US-31 SAVE) was successful in increasing belt use at least temporarily along the special enforcement corridor. Observed belt use increased from a baseline rate of 56.7% to 65.1% during the program before slipping slightly to 62.7% after the intensive enforcement and PI&E declined (all differences significant at p < .05). This paper details program and evaluation activities and sugge…	effective	effective	secondary outcome	Long-term effects	2 year	low
245	Maryam Akbari & Mohebat Vali, 2018	Decina et al	1994	USA	United States	North America	Subnational	Long-term effects	1990	High income	High income	multi intervention	multi intervention	combined occupant-restraint enforcement program plus a public-information and -education program	Multi-targed population	driver , passenger	Before and after	percentge use of child safety seats from a baseline, use of seats from a baseline	secondary outcome	secondary outcome	child safety-seat use	The program was successful in increasing toddler use of child safety seats from a baseline of 71.8% and 60.9% to 76.8% and 71.4%, respectively, and in increasing proper use of seats from a baseline of 67% and 57.5% to 72.8% and 69.3%, respectively, in the two test communities. This paper details program and evaluation activities, suggests future directions for improving occupant restraint program…	effective	effective	secondary outcome	Long-term effects	2 year	low
246	Maryam Akbari & Mohebat Vali, 2018	Julien-Sweerts et al	1974	Australia	Australi	East Asia & Pacific	Subnational	Short-term effects	1970	High income	High income	Legislation/social marketing	multi intervention	wearing of seat belts/ social marketing	Passengers	occupant	Before and after	Road accident non-fatal & fatal casualties in Victoria and the rest of Australia, Number c?f road fatalities. new motor vehicle registrations and nm houses and ilats corn- menced Victoria	primary prevention	death/injury	mortality-injury	It is concluded that. after allowing for concurrent factors. the legislation caused a stattsttcall> significant reduction of 21percent in vehicle occupant deaths in the metropolitan area of Victoria and 10 percent (non-significant) in the non-metropolitan. For non-fatal injuries the corresponding reductions (both significant) were 13 and 11 percent. Fluctuations in the economy have: I distinct ef…	effective/non-effective	multi-outcome	primary prevention	Short-term effects	1 year	low
247	Maryam Akbari & Mohebat Vali, 2018	Crinion et al	1975	Australia	Australi	East Asia & Pacific	Subnational	Long-term effects	1960- 1971	High income	High income	Legislation	Legislation	sealt belt use	Multi-targed population	driver and the left front passenger	Before and after	Frequency of casualties, by grade of severity, according to model year. II. Estimated risk: casualties per 1000 involved cars,Estimated Risk: Casualties per thousand cars involved	primary prevention/secondary prevention	Both_2	mortality/crash	Casualty rates per 1000 involved vehicles, reported on a property-damage criterion, showed lower rates for 1967 and later models, which had belts compulsorily fitted, both before and after the wearing law, A before and after comparison showed reductions in the serious grades of casualties and an increase in the least serious. There was a differential effect on casualty reduction in 1967 and later…	effective	effective	primary prevention/secondary prevention	Long-term effects	12 years	low
248	Maryam Akbari & Mohebat Vali, 2018	Robertson et al	1978	USA	United States	North America	international	Long-term effects	1974-77	High income	High income	Legislation	Legislation	sealt belt use	Multi-targed population	driver & occupant	Before and after	Percent belt use by drivers observed in their cars in five countries with and without belt use laws, Driver seat belt use in selected metropolitan areas of Ontario and Quebec, Canada before and after belt use laws	primary prevention	death/injury	mortality	The 10-20% reductions in deaths in countries with belt laws are not as high as would be expected from the known effects of belts apparently because of the lower usage by those disproportionately involved in severe crashes and because belts are worn improperly.	effective	effective	primary prevention	Long-term effects	4 year	low
249	Maryam Akbari & Mohebat Vali, 2018	Matthews et al	1982	Canada	Canada	North America	Subnational	Short-term effects	1980 1 September	High income	High income	Legislation	Legislation	sealt belt use	Multi-targed population	driver &passenger	others	Percent of drivers wearing seat belts and sample size (in parentheses) as a function of sex of driver and car size, Percent of drivers wearing seat belts and sample size (in parentheses) as a function of sex of driver and car size	secondary outcome	secondary outcome	change behavior	Overall usage rate was 4.6% and was higher in the large city and higher for expressways than non-expressways. Seat belt use was inversely related to car size across all survey sites and geographical locations. Sex differences in usage rates were found to interact with variables of geographical location and road type.	effective	effective	secondary outcome	Short-term effects	4 month	low
250	Maryam Akbari & Mohebat Vali, 2018	Lund et al	1987	USA	United States	North America	national	Long-term effects	1980	High income	High income	Legislation	Legislation	sealt belt use	Drivers	driver (motor vehicle driver)	Before and after	Actual and predicted deaths in New York in motor vehicles covered by seat belt use law	secondary outcome	secondary outcome	change behavior	This estimate is preliminary, and the estimated long-term effect of the law could change as more sophisticated analyses are applied to the data and as belt use changes (it had declined to less than 50 percent over most of the state by the end of the first year of the law). In addition, New York’s law is one of the strongest in terms of enforceability, and the effect may be smaller in states with …	effective	effective	secondary outcome	Long-term effects	6 year	low
251	Maryam Akbari & Mohebat Vali, 2018	Kristiansen et al	1985	U.K	United Kingdom	Europe & Central Asia	national	Long-term effects	1983	High income	High income	Legislation	Legislation	sealt belt use	Drivers	drivers (adults driver)	Before and after	Results of regression analyses for pre- and post-legislation seat belt usage when all predictors were allowed to enter	secondary outcome	secondary outcome	change behavior	Analyses by smoking status. sex and socioeconomic status (SES) showed that all groups increased the frequency of self-reported seat belt use after the law was introduced. Regression analyses showed that before the law, SES, sex and general preventive behavior were significant predictors of seat belt use, white only SES was a significant predictor of post-legislation seat belt use. Overall the res…	effective	effective	secondary outcome	Long-term effects	2 year	low
252	Maryam Akbari & Mohebat Vali, 2018	Preusser et al	1987	USA	United States	North America	Subnational	Short-term effects	1984 May	High income	High income	Legislation	Legislation	sealt belt use	Drivers	driver (teenage driver)	Before and after	ercentage of high school students and drivers in surrounding communities observed using seat belts , Percentage of seat belt use for male and female high school students by age	secondary outcome	secondary outcome	change behavior	The results showed that 14% of the teenage drivers were wearing either shoulder or lap belts or both prior to adoption of the law. This increased.to 22% after adoption of the law, 60% one month after the effective date of the law, and 63% five months after the effective date. Teenagers using seat belts were more often female, were younger, had completed driver education and had a longer trip from…	effective	effective	secondary outcome	Short-term effects	6 month	low
253	Maryam Akbari & Mohebat Vali, 2018	Jonah et al	1984	Canada	Canada	North America	national	Long-term effects	1960	High income	High income	Legislation	Legislation	sealt belt use	Multi-targed population	driver & occupants	Before and after	fatality and injury rates	primary prevention	death/injury	fatality / injury	Subsequent to the passage of the laws, belt use typically increased from 20 to the 70% level dropping to around 50% over the next several years. Ontario exhibited a clear drop in the fatality and injury rates in the years following the introduction of the law. Quebec experienced little reduction in casualties. The changes in casualties for British Columbia and Saskatchewan were mixed with the .fo…	effective	effective	primary prevention	Long-term effects	16 year	low
254	Maryam Akbari & Mohebat Vali, 2018	Krishnan et al	1983	USA	United States	North America	Subnational	Long-term effects	1971	High income	High income	Vehichle safty	Vehichle safty	restraint system	Passengers	occupant	others	Restraint system effectiveness estimates from ITM, Rejtraint system used 3s an equivalencr to inirsascd car height.	secondary outcome	secondary outcome	incresing safety	The RSE estimates obtained from the two data sets range from 29 to 40%. These estimates are shown to increase as the mass of the occupant’s vehicle increases, but decrease as the mass of the other colliding vehicle increases. On the average, the use of a restraint system can offset the decrease in occupant protection that would result from a 40% reduction in car weight. Consequently, the use of r…	effective	effective	secondary outcome	Long-term effects	2 year	low
255	Maryam Akbari & Mohebat Vali, 2018	Williams et al	1987	USA	United States	North America	Subnational	Short-term effects	1985 31 October	High income	High income	multi intervention	multi intervention	sealt belt use/PUBLICITY CAMPAIGN	Drivers	driver	Before and after	Percent shoulder belt use by front seat automobile occupants before and after belt law enforce- ment and publicity program in Elmira. New York	secondary outcome	secondary outcome	change behavior	Belt use rates in Elmira were 49 percent before the program, 77 percent right after, and 66 percent two months later. In Glens Falls, a comparison city without a program, belt use declined from 43 percent to 37 percent during this interval. In a telephone survey after the campaign, Elmira respondents were more likely to say the belt use law was being strictly enforced and were more favorable towa…	effective	effective	secondary outcome	Short-term effects	2 month	low
256	Maryam Akbari & Mohebat Vali, 2018	Houten et al	1987	Canada	Canada	North America	Subnational	Long-term effects	1980	High income	High income	Road safety	Road safety	prompting sign	Drivers	driver	Before and after	Percentage of motorists driving at or over 60 kmihr, 65 kmlhr and 70 kmihr during weekday sessions and weekly follow-up observations.	secondary outcome	secondary outcome	change behavior	The results indicated that the prompting sign produced clear reductions in the percentage of motorists travelling 10,15 and 20 km or more over the speed limit. These results suggest the importance of more specific road signs in influencing the behavior of motorists.	effective	effective	secondary outcome	Long-term effects	2 year	low
257	Maryam Akbari & Mohebat Vali, 2018	Mahalel et al	1985	Israel	Israel	Middle East & North Africa	national	Long-term effects	1974	High income	High income	Road safety	Road safety	flashing amber signal	Drivers	driver	Cross-sectional study	Traffic volumes at each intersection , Average number of conflicts per sample (15 min) with given volume or below, Conflict rate in the two types of signal operation	secondary outcome	secondary outcome	number of conflicts	The results showed that the most frequent type of conflict under full signal operation was of the rear-end type; during the flashing amber operation, crossing and merging conflicts were dominant. It was concluded that up to a volume of 600 vehicles per hour, flashing operation does not increase the number of conflicts.	effective	effective	secondary outcome	Long-term effects	6 year	low
258	Maryam Akbari & Mohebat Vali, 2018	Rausch et al	1982	USA	United States	North America	Subnational	Long-term effects	1979	High income	High income	Vehichle safty	Vehichle safty	brake light	Drivers	driver	Before and after	Rear-end crash rates for New York city taxicabs eqwpped with single center. high mounted brake lights	secondary prevention	Total accident	accident	The most significant finding of the study was that the taxicabs equipped with a single center, high-mounted stoplight had approximately half the rear-end collisions experienced by a control group of cabs having a standard taillight configuration Two experimental brake light configurations were studied, a single bulb unit and a double bulb unit. The total vehicle exposure was 60.000.000 vehicle ki…	effective	effective	secondary prevention	Long-term effects	2 year	low
259	Maryam Akbari & Mohebat Vali, 2018	Persaud et al	1997	Canada	Canada	North America	Subnational	Long-term effects	1979	High income	High income	Road safety	Road safety	flashing amber signal	All road users	all road user	Before and after	Counts of crashes by type and severity (1978-1992) ,Injury crashes by crash type and injury severity (1980-1992 data only) , Cumulative safety effect for intersections grouped by total entering volume	secondary prevention	Total accident	crash	Aggregate results indicate that replacing signals by multiway stop signs on one- way streets is associated with a reduction in crashes of approximately 24%, combining all severities, light conditions, and impact types.	effective	effective	secondary prevention	Long-term effects	10 years	low
261	Maryam Akbari & Mohebat Vali, 2018	Junghard et al	1992	Sweden	Sweden	Europe & Central Asia	national	Short-term effects	1989 December	High income	High income	Vehichle safty	Vehichle safty	studded tires	Multi-targed population	driver & occupant	others	Number of passenger cars in analysis covering control vehicles from questionnaire survey , Number of passenger cars in analysis using only accident vehicles	secondary prevention	Total accident	accident	Both methods give similar estimates, indicating that studded tires reduce the risk of involvement in slippery road accidents by 20%-50%.	effective	effective	secondary prevention	Short-term effects	3 month	low
262	Maryam Akbari & Mohebat Vali, 2018	Rodgers et al	1993	USA	United States	North America	national	Long-term effects	1985	High income	High income	Legislation	Legislation	CPSC regulatory actions(in the form of the consent decrees and concomitant publicity)	All road users	all road user (community)	Cross-sectional study	Estimates of odds ratios , Average ATV injury risk by age category	primary prevention	death/injury	injury	Changes in market behavior are evaluated by analyzing the impact of the consent decrees on ATV sales patterns. The results suggest that CPSC actions have had a positive impact in reducing ATV injuries.	effective	effective	primary prevention	Long-term effects	5 year	low
263	Maryam Akbari & Mohebat Vali, 2018	Hauer et al	1982	Canada	Canada	North America	national	Short-term effects	1981	High income	High income	Legislation	Legislation	speed limit	All road users	all road user	Before and after	Speed limit 60kmh. Mean speeds, standard deviations and sample sizes.	secondary outcome	secondary outcome	speed limit	This allows the tracing of the same vehicle day after day. Analysis leads to several conclusions. When enforcement is in place, the average speed of the traffic stream is reduced at the site of enforcement, upstream and downstream of it. At the site of speed limit enforcement, the average speed of the traffic stream is around the posted speed limit. This reduction in average speed decays (exponen…	effective	effective	secondary outcome	Short-term effects	1 year	low
264	Maryam Akbari & Mohebat Vali, 2018	Casey et al	1993	USA	United States	North America	Subnational	unknown		High income	High income	Law enforcement	Law enforcement	speed limit(mobile roadside speedometers)	Drivers	driver	Cross-sectional study	Mean vehicle speeds and percentage traveling ? 10 mph above speed limit with and without roadside speedometer in use, Mean speeds and percentage of vehicles traveling ? 10 mph above speed limit with continuous deployment of roadside speedometer and police enforcement-Shoreline Drive	secondary outcome	secondary outcome	speed limit	The data indicate that, generally, the speedometers presence reduced average traffic speeds by about 10% alongside the speedometer and about 7% at short distances downstream. The proportion of drivers exceeding the speed limit by at least 10 mph fell dramatically from 15%-20% to only 2% at one site on days the speedometer was deployed, and the device was particularly effective when deployed in sc…	effective	effective	secondary outcome	unknown	unknown	high
265	Maryam Akbari & Mohebat Vali, 2018	Farmer et al	1999	USA	United States	North America	national	Long-term effects	1990 January	High income	High income	Legislation	Legislation	speed limit	Passengers	occupant (Motor vehicle occupant)	Before and after	Motor vehicle occupant deaths on interstates/freeways in states that raised speed limits, Motor vehicle occupant deaths on interstates/freeways in states that did not raise speed limits	primary prevention	death/injury	death rate	Fatalities on interstates increased 15% in the 24 states that raised speed limits. After accounting for changes in vehicle miles of travel, fatality rates were 17% higher following the speed limit increases. Similar increases were reported following the 1987 speed limit increases on rural interstates. Deaths on roads other than interstates were essentially unchanged.	non-effective	non-effective	primary prevention	Long-term effects	8 year	low
266	Maryam Akbari & Mohebat Vali, 2018	Leden et al	1998	Finland	Finland	Europe & Central Asia	national	Long-term effects	1991	High income	High income	Road safety	Road safety	resurfacing	Drivers	driver	Before and after	Average lateral friction for asphalt concrete pavements at 1991-1992 measurement sites, Average lateral friction for gap-graded asphalt pavements at 1991-1992 measurement sites.	secondary outcome	secondary outcome	limit speed	Friction was found to be highly dependent on the type of resurfacing treatment. In general, the friction of surfaces with high coefficients after resurfacing decrease and the lowest frictions increase with time, locked braking friction values immediately after resurfacing can be undesirably low. The second substudy dealt with the effect of resurfacing on the vehicle speeds. The analysis was based…	effective	effective	secondary outcome	Long-term effects	2 year	low
267	Maryam Akbari & Mohebat Vali, 2018	Lave et al	1994	USA	United States	North America	national	Short-term effects	1987	High income	High income	Legislation	Legislation	speed limit	All road users	all road user	Before and after	Estimated % change in fatality rates after increase to 65 mph limit.	primary prevention	death/injury	death	We find that the 65 mph limit reduced statewide fatality rates by 3.4% to 5.1%. holding constant the effects of long-term trend, driving exposure, seat belt laws, and economic factors.	effective	effective	primary prevention	Short-term effects	1 year	low
268	Maryam Akbari & Mohebat Vali, 2018	Holland et al	1996	U.K	United Kingdom	Europe & Central Asia	Subnational	Short-term effects		High income	High income	Law enforcement	Law enforcement	police intervention on exceeding the posted speed limit	Drivers	driver	Before and after	Mean (and SD) of percentages of vehicles exceeding the speed limit over the course of the intervention	secondary outcome	secondary outcome	speed limit	Fewer people broke the speed limit during the intervention than before, this effect lasting to a limited extent up to 9 weeks after police activity ceased and 8 weeks after signs were removed. The effect on drivers breaking the speed limit by large amounts was more transient. The intervention reduced intention to speed for subject groupings with high pre-intervention intention. Traffic flow contr…	effective	effective	secondary outcome	Short-term effects	9 week	low
269	Maryam Akbari & Mohebat Vali, 2018	Vis et al	1992	Netherlands	Netherlands	Europe & Central Asia	national	Long-term effects	1983	High income	High income	Legislation	Legislation	speed limit	All road users	all road user	Before and after	Trend for the total number of accidents in the Netherlands, the control areas and the exper- imental areas	secondary outcome	secondary outcome	traffic intensity	Roughly speaking, the traffic intensity fell by 5% to 30%.	effective	effective	secondary prevention	Long-term effects	2 year	low
270	Maryam Akbari & Mohebat Vali, 2018	Robinson et al	1997	Australia	Australi	East Asia & Pacific	Subnational	Long-term effects	1985	High income	High income	Legislation	Legislation	slow-speed	Passengers	passenger (children under 5 years of age)	Cross-sectional study	Paediatric slow-speed non-traffic fatalities	primary prevention	death/injury	death	Twenty eight Victorian children were identified who had died in one of three types of incident (driverless cars, child interacting with the vehicle and driver, and drivers who were unaware of the child’s proximity). These incidents were more common in rural areas compared with urban, usually occurring at the child’s home. The child was with or near an adult on all occasions. The vehicle was usual…	effective	effective	primary prevention	Long-term effects	11 years	low
271	Maryam Akbari & Mohebat Vali, 2018	Rock et al	1995	USA	United States	North America	Subnational	Long-term effects	1982	High income	High income	Legislation	Legislation	speed limit	All road users	all road user	Before and after	Changes in mean monthly rural motor vehicle traffic accidents, deaths, and injuries, Rates of monthly traffic deaths and injuries in rural Illinois (per 1,000 accidents)	primary prevention/secondaryprevention	Both_2	death/injury/accident	The findings suggest the higher limit led to 300 additional accidents per month in rural Illinois, with associated increases in deaths and injuries. This impact was apparent on both 65 and 55 mph roads. There is some evidence of traffic diversion from 55 to 65 mph highways plus traffic generation and speed spillover.	non-effective	non-effective	primary prevention/secondaryprevention	Long-term effects	10 years	low
272	Maryam Akbari & Mohebat Vali, 2018	Teed et al	1993	USA	United States	North America	Subnational	Short-term effects	October and November 1988	High income	High income	Law enforcement	Law enforcement	speed limit(radar detector )	Drivers	driver	Cross-sectional study	Percentage of vehicles in the traffic stream speeding when no radar was activated , Mean speeds for speeding vehicles with and without radar detectors before and after radar exposure Speeds	secondary outcome	secondary outcome	speed limt	These findings indicate that radar detector users slow only briefly when alerted to police radar and that radar detectors are used primarily to avoid speed limit enforcement.	effective	effective	secondary outcome	Short-term effects	2 month	low
273	Maryam Akbari & Mohebat Vali, 2018	Frith et al	1982	New zealand	New zeal	East Asia & Pacific	national	Long-term effects	1967	High income	High income	Legislation	Legislation	speed limit	All road users	all road user	Before and after	number of Injuries by area before and after change , Rural speed prosecutions before and after change	primary prevention	death/injury	injury	It is concluded that the reduction in road injuries in the year following the change was consistent with contemporary claims that changes to the rural speed distribution were major causative factors. These changes included a sharp drop in rural mean speeds and a sharp contraction in the spread of these speeds. Although mean speeds have since climbed to nearly their 1973 levels, the spread of spee…	effective	effective	primary prevention	Long-term effects	14 year	low
274	Maryam Akbari & Mohebat Vali, 2018	Garber et al	1990	USA	United States	North America	national	Long-term effects	1976 January	High income	High income	Legislation	Legislation	speed limit	All road users	all road user	Before and after	Means of monthly rural interstate fatalities, Means of monthly rural noninterstate fatalities	primary prevention	death/injury	death	The results suggest that the new laws have increased fatalities on both rural interstate and rural noninterstate highways in most states, but also that these effects differ substantially across the states. For rural interstate fatalities the estimates suggest a median (among the 40 states) effect of the increased speed limit of roughly 15% more fatalities; the median estimates for rural noninters…	non-effective	non-effective	primary prevention	Long-term effects	13 years	low
275	Maryam Akbari & Mohebat Vali, 2018	Teed et al	1993	USA	United States	North America	Subnational	Short-term effects	1991	High income	High income	Law enforcement	Law enforcement	speed limit(conventional police radar and a new laser device)	Drivers	driver	Cross-sectional study	Severity of speeding violations according to radar detector use	secondary outcome	secondary outcome	speed limt	Under the laser enforcement condition, the police issued 534 tickets (54%) compared with 457 (46%) under radar enforcement. The increase in tickets issued under laser enforcement was observed at three of the four study sites, and the number of tickets per traffic volume increased at two of the three sites for which traffic volumes were available. Speeders ticketed under the laser enforcement cond…	effective	effective	secondary outcome	Short-term effects	1 year	low
276	Maryam Akbari & Mohebat Vali, 2018	Wagenaar et al	1990	USA	United States	North America	Subnational	Short-term effects	1987 December	High income	High income	Legislation	Legislation	speed limit	All road users	all road user	Before and after	Effects of increase in maximum speed limit, Estimated injuries attributable to increase in speed limit to 65 mph	primary prevention	death/injury	injury/death	Results revealed significant increases in casualties on roads where the speed limit was raised, including a 19.2% increase in fatalities, a 39.8% increase in serious injuries, and a 25.4% increase in moderate injuries. Fatalities also increased on 55 mph limited access freeways, suggesting that the 65 mph limit may have spillover effects on segments of freeways where the limit was not changed. No…	non-effective	non-effective	primary prevention	Short-term effects	2 month	low
277	Maryam Akbari & Mohebat Vali, 2018	Engel et al	1992	Denmark	Denmark	Europe & Central Asia	national	Long-term effects	1977 May	High income	High income	Law enforcement	Law enforcement	speed limit( speed signs,speed reducing measures)	All road users	all road user	Before and after	Change in accidents and casualties per road km on fifty 15 km/h streets and 679 30 km/h streets distributed on inner areas’ and outer area	primary prevention/secondary prevention/secondary outcome	Tree	death/accident/spaad reduction	Based on experiences from a selection of experimental streets, mostly 30 km/h streets, different, but very positive effects were found. Overall there was a reduction in the mean speed in these areas of 11 km/h. On the 223 km, 30 km/h streets there was a reduction of 77 accidents and 88 casualties within a period of three years. These reductions were caused by the implementation of speed signs, sp…	effective	effective	primary prevention/secondary prevention/secondary outcome	Long-term effects	6.5 year	low
278	Maryam Akbari & Mohebat Vali, 2018	Herrstedt et al	1992	Denmark	Denmark	Europe & Central Asia	Subnational	Long-term effects	1987	High income	High income	Road safety	Road safety	speed limit(traffic calming)	All road users	all road user	Before and after	Mean speed levels (km/h) before and after conversion in three towns	secondary outcome	secondary outcome	speed limit	The results show that vehicle speeds have been reduced significantly in the three pilot towns. The feeling of security and traffic safety have been increased. The town environments have been improved and the towns have become more attractive from the citizens’ point of view.	effective	effective	secondary outcome	Long-term effects	4 year	low
279	Maryam Akbari & Mohebat Vali, 2018	Wiorkowski et al	1997	USA	United States	North America	Subnational	Long-term effects	1968	High income	High income	Legislation	Legislation	speed limit and fuel shortage	All road users	all road user	Before and after	Monthly fatality rate for the State of Texas, Monthly fatal accident rate for the State of Texas, Monthly injury rate for the State of Texas, Monthly injury accident rates for the State of Texas, Severity index for State of Texas	primary prevention	death/injury	death	It is shown that the combined effect of the fuel shortage and the speed limit reduction induced significant shifts in the course of the traffic series and that the effects of the speed limit reduction have persisted but are diminishing over time.	effective	effective	primary prevention	Long-term effects	8 year	low
280	Maryam Akbari & Mohebat Vali, 2018	Farmer et al	1996	USA	United States	North America	national	Long-term effects	1985	High income	High income	Vehichle safty	Vehichle safty	high mounted stop lamp is a supplemental brake light	Multi-targed population	driver & occupant	Cross-sectional study	Odds of rear to nonrear-impact claim (sorted by increasing odds ratio)	secondary prevention	Total accident	accident	After adjusting for the difference in vehicle ages, model year 1986 cars were found to have experienced 5% fewer rear-end collisions than would have been expected without the center high mounted stop lamps.	effective	effective	secondary prevention	Long-term effects	2 year	low
281	Maryam Akbari & Mohebat Vali, 2018	Smith et al	1983	Australia	Australi	East Asia & Pacific	Subnational	Short-term effects	1976	High income	High income	Road safety	Road safety	stop sign	Drivers	driver	Before and after	Approach speeds at the test intersection for the pretest. post-test. and follow-up-infrequent and regular commuters	secondary outcome	secondary outcome	change behavior	Upon comparing drivers’ speeds before the installation of the STOP sign (n = 58) with the speeds immediately after the STOP sign had been installed (n = 53), it was found that the percentage of infrequent commuters exceeding the speed (48 km/h) at which they could just have stopped their vehicles at the test intersection increased relative to the control from 12 to 25%. This increase was again ob…	effective	effective	secondary outcome	Short-term effects	4 month	low
282	Maryam Akbari & Mohebat Vali, 2018	Jones et al	1997	USA	United States	North America	Subnational	Long-term effects	1993	High income	High income	Law enforcement	Law enforcement	therit letter(Program monitors driver)	Drivers	driver	Before and after	Traffic accident-free survival: control and letter groups	secondary prevention /secondary outcome	Both	accidents /convictions	Overall, those receiving either advisory letter had fewer traffic accidents than the control group, and the standard letter is significantly more effective than the soft-sell letter. However there are several apparent differences in effectiveness by age and by gender. The standard letter is clearly more effective for younger drivers but the soft-sell letter appears to be most effective for driver…	effective/non-effective	multi-outcome	secondary prevention /secondary outcome	Long-term effects	4 year	low
283	Maryam Akbari & Mohebat Vali, 2018	Anderson et al	1978	USA	United States	North America	Subnational	Short-term effects	six month	High income	High income	Social marketing	Social marketing	traffic safety materials(campaign material)	Drivers	driver	others	Subject variables and prior three year driving record by treatment for recipients	secondary prevention	Total accident	accident	The results indicated that the materials were not effective in reducing subsequent six month accident and conviction frequencies. In addition, the results indicated that neither the topic nor the tailoring of the material had any effect on subsequent driving record. Lastly, age and sex of the recipient did not moderate the effect of the material on subsequent driving record. It was recommended th…	non-effective	non-effective	secondary prevention	Short-term effects	6 month	low
284	Maryam Akbari & Mohebat Vali, 2018	Short et al	1982	USA	United States	North America	Subnational	Long-term effects	1971	High income	High income	Road safety	Road safety	traffic sign	Multi-targed population	bicyclist, driver, pedestrian	Before and after	Distribution of weekday flash hours for the study group, Frequency of MUTCD warrants met by the 31 intersections after signalization	secondary prevention	Total accident	accident	Upon signalization, little or no change was noted overall either in the number of accidents or in severity as measured by property-damage-only-equivalent (PDOE) and/or severity index (SI). A significant decrease of 34% in the number of "right-angle" accidents was accompanied by a significant increase of 37% in "rear-end" accidents (including side-swipes), and a significant increase of 41% in "oth…	non-effective	non-effective	secondary prevention	Long-term effects	5 year	low
285	Maryam Akbari & Mohebat Vali, 2018	Bragg et al	1985	Canada	Canada	North America	Subnational	Short-term effects	1981	High income	High income	Legislation	Legislation	use belt	Drivers	driver (Young and older male drivers)	others	Young and older drivers’ subjective risk estimates relative to undistorted risk for trips as a driver and as a passenger, Young and older drivers’ subjective risk estimates relative to undistorted risk for unbelted and belted second driver trips.	secondary outcome	secondary outcome	perception risk	Results indicated that young male drivers decrease their perception of the risk of an accident as they become familiar with a driving route if they are NOT wearing a safety belt. Young male drivers asked to wear a safety belt sustained their perception of the risk of an accident as they became familiar with the test route. Older drivers’ perception of the risk of an accident was not affected by f…	effective	effective	secondary outcome	Short-term effects	1 year	low
286	Maryam Akbari & Mohebat Vali, 2018	Wards et al	1995	U.K	United Kingdom	Europe & Central Asia	national	unknown		High income	High income	Road safety	Road safety	signs intended for passive crossings with restric- tions to lateral sightline visibility	Drivers	driver	Before and after	Attributes of test and control sites , Number of cases within each observation period for each measure	secondary outcome	secondary outcome	speed limit	Results indicated that motorists reduced speed and searched approach quadrants longer at points in the approachway after installation of the signs. However, there was no reliable increase in the number of motorists coming to complete stop, engaging in search behaviours, or classified as safe. The results are discussed in terms of reasons for the lack of compliance with the sign advisory.	effective	effective	secondary outcome	unknown	unknown	Moderate
287	Maryam Akbari & Mohebat Vali, 2018	Epperson et al	1975	USA	United States	North America	Subnational	Short-term effects	six month	High income	High income	Law enforcement/education	multi intervention	warning letters and an informational pamphlet	Drivers	driver	Before and after	he six month data subsequent to treatment revealed no differences in collisions between	secondary prevention	Total accident	accident rate	The results six months subsequent to treatment showed no significant treatment effects on convictions, but a positive pamphlet effect on collisions. The follow-up reinforcement analysis for collision and conviction free drivers showed no significant treatment effects on collisions. On convictions, however, there was a main effect attributable to type of warning letter as well as an interaction be…	non-effective/effective both	multi-outcome	secondary prevention	Short-term effects	6 month	low
288	Maryam Akbari & Mohebat Vali, 2018	Scuffham et al	2000	New zealand	New zeal	East Asia & Pacific	national	Long-term effects	1986	High income	High income	Legislation	Legislation	bicycle helmet wearing	Bicyclists	byciclist (cycle)	others	Helmet wearing rates, Head injury and non-head injury in cyclists, Head injury odds ratio in cyclists and non-cyclists	primary prevention	death/injury	injury	Results indicated that there was a positive effect of helmet wearing upon head injury and this effect was relatively consistent across age groups and head injury (diagnosis) types. We conclude that the helmet law has been an effective road safety intervention that has lead to a 19% (90% CI: 14, 23%) reduction in head injury to cyclists over its ?rst 3 years.	effective	effective	primary prevention	Long-term effects	9 year	low
289	Maryam Akbari & Mohebat Vali, 2018	Silla et al	2011	Finland	Finland	Europe & Central Asia	Subnational	Long-term effects	2006	High income	High income	Road safety	Road safety	three countermeasures – landscaping, building a fence and prohibitive signs	All road users	all use of road	Before and after	Number of trespassers by time of day, Trespassing frequency by trespasser category, before and after installation of countermeasures.	secondary outcome	secondary outcome	violations	The main results showed that the effect of each countermeasure on the frequency of trespassing was statistically significant. Specifically, the fencing reduced trespassing by 94.6%, followed by landscaping (91.3%) and prohibitive signs (30.7%). The majority of illegal crossings were committed alone and the persons trespassing were mostly adults and men. In addition, the results demonstrated some …	effective	effective	secondary outcome	Long-term effects	2 year	low
290	Maryam Akbari & Mohebat Vali, 2018	D’Elia et al	2013	Australia	Australi	East Asia & Pacific	Subnational	Long-term effects	2001	High income	High income	Vehichle safty	Vehichle safty	Side airbag systems	Passengers	occupant	Cross-sectional study	Estimated reduction in the odds of death or injury (all body regions) associated with side airbag fitment overall and side airbag classification group, Estimated reduction in the odds of death or injury (head, face, neck, chest or abdomen) associated with side airbag fitment overall and side airbag classification group	primary prevention	death/injury	death/injury	It was found that head and torso-protecting dual airbag systems designed to protect the head, neck, face, chest and abdomen are highly effective in reducing driver death or injury due to near side crashes. They were associated with a statistically significant reduction of 41.1% (25.9%, 53.2%) in the odds of death or injury across all body regions; and a 48.0% (28.0%, 62.4%) reduction in the odds …	effective	effective	primary prevention	Long-term effects	10 years	low
291	Maryam Akbari & Mohebat Vali, 2018	Karkhaneh et al	2011	Canada	Canada	North America	Subnational	Long-term effects	2002	High income	High income	Legislation	Legislation	helmet use	Bicyclists	bicyclists	Before and after	Prevalence of helmet use and prevalence ratio 2006 versus 2000 for adolescents (13–17)	secondary outcome	secondary outcome	helmet use	There were 4002 bicyclists observed in 2000 and 5365 in 2006. Overall, HP changed from 75% to 92% among children, 30% to 63% among adolescents and 52% to 55% among adults. Controlling for city, location, companionship, neighborhood age proportion <18, socioeconomic status, and weather conditions, helmet use increased 29% among children (PR = 1.29; 95% CI: 1.20–1.39), over 2-fold among adolescents…	effective	effective	secondary outcome	Long-term effects	5 year	low
292	Maryam Akbari & Mohebat Vali, 2018	Love et al	2012	USA	United States	North America	Subnational	Short-term effects	September and October 2011	High income	High income	Legislation	Legislation	three-foot bicycle passing law	Bicyclists	bicyclists	others	Vehicle passing distance, Vehicle passing distance by cyclist.	secondary outcome	secondary outcome	increasing safety	During September and October 2011, cyclists (n = 5) measured VPD using a previously published video technique (Parkin and Meyers, 2010). Cyclists logged a total of 10.8 h of video footage and 586 vehicle passes on 34 bicycle commuting trips. The average trip lasted 19.5±4.9 min and cyclists were passed on average 17.2 ±11.8 times per trip. VPDs of three feet or less were common when cycling in st…	effective	effective	secondary outcome	Short-term effects	2 month	Moderate
293	Maryam Akbari & Mohebat Vali, 2018	Dill et al	2012	USA	United States	North America	Subnational	Short-term effects	January through March 2008	High income	High income	Vehichle safty	Vehichle safty	bike boxes	Bicyclists	bicyclists	Before and after	number Motor vehicle encroachment in crosswalk ,number Motor vehicle encroachment in bike lane.	secondary outcome	secondary outcome	conflicts-safey improment	Overall, 73% of the stopping motor vehicles did not encroach at all into the bike box. Both motor vehicle and bicycle encroachment in the pedestrian crosswalk fell significantly at the bike box locations compared to the control intersections. The bike boxes had mixed effects on the motorists’ encroachment in the bicycle lane. The number of observed conflicts at the bike box locations decreased, w…	effective	effective	secondary prevention	Short-term effects	1 year	low
294	Maryam Akbari & Mohebat Vali, 2018	Hansen et al	2013	USA	United States	North America	Subnational	Short-term effects	2011	High income	High income	Vehichle safty	Teraffic user safty	new bicycle helmets	Bicyclists	bicyclists	others	Oblique impact results from SUFEHM, Maximum intracerebral von Misesstress, Risk of concussion and DAI.	primary prevention	death/injury	head injury	Compared to standard helmets, AIM helmets resulted in a 14% reduction in peak linear acceleration (p < 0.001), a 34% reduction in peak angular acceleration (p < 0.001), and a 22–32% reduction in neck loading (p < 0.001). Computational results predicted that AIM helmets reduced the risk of concussion and DAI by 27% and 44%, respectively.	effective	effective	primary prevention	Short-term effects	1 year	low
295	Maryam Akbari & Mohebat Vali, 2018	Pulugurtha et al	2015	USA	United States	North America	Subnational	Long-term effects	2008	High income	High income	Road safety	Road safety	bicycle lane	Bicyclists	bicyclists	others	Mean and variance of independent and explanatory variables by segment	secondary prevention	Total accident	bicycle crashes	The results obtained from analysis indicate that bicyclists are three to four times at higher risk (based on traffic conditions) on segments without on-street bicycle lane than when compared to segments with on-street bicycle lane. An analysis conducted considering all crashes showed that on-street bicycle lanes do not have a statistically significant negative effect on overall safety. An increas…	effective	effective	secondary prevention	Long-term effects	3 year	low
296	Maryam Akbari & Mohebat Vali, 2018	Ming Ji et al	2006	USA	United States	North America	Subnational	Long-term effects	1992	High income	High income	Legislation	Legislation	bicycle helmet use	Bicyclists	bicyclists	Before and after	Injury patterns for bicycle trauma patients ,Number of serious head injuries and percent helmet use among adult (>18) bicycle trauma patients	primary prevention/secondary outcome	Both	injury/helmet use	The percentages of pre-law and post-law helmet use were 13.2 and 31.7%, respectively. Over the whole study period, the overall helmet use increased by an average of 43% per year with an averaged 84% rate increase in helmet use among children. Only 16.1% of patients with serious head injury used helmets, compared to 28.2% in those who did not have serious head injury. The odds ratio of helmet use …	effective	effective	primary prevention/secondary outcome	Long-term effects	5 year	low
297	Maryam Akbari & Mohebat Vali, 2018	Lee et al	2005	USA	United States	North America	Subnational	Long-term effects	1991	High income	High income	Legislation	Legislation	bicycle helmet use	Bicyclists	bicyclists	case-control study	Odds ratios of bicycle-related non-fatal injuries in California – proportions of the total by injury types and age for the pre-legislation period compared with corresponding proportions for the post-legislation period	primary prevention	death/injury	head injury	The legislation was found to be associated with a reduction of 18.2% (99% confidence interval: 11.5–24.3%) in the proportion of traumatic brain injuries (Head-TBI) among Youth bicyclists. The proportions of other head, face, and neck injuries were not significantly changed across the pre- and post-legislation periods in this age group but there was a corresponding increase of 9% (5–13%) in the pr…	effective	effective	primary prevention	Long-term effects	10 years	low
298	Maryam Akbari & Mohebat Vali, 2018	Robinson et al	2007	Australia	Australi	East Asia & Pacific	national	Long-term effects	1988	High income	High income	Legislation	Legislation	bicycle helmet use	Bicyclists	bicyclists	case-control study	Percent without helmets, percentages of serious injuries involving death or serious head injury from collisions with motor vehicles for bicyclists,Numbers of pedestrian fatalities and timing of campaigns against speeding and drink-driving.	primary prevention/secondary outcome	Both	injury/death/helmet use	The two published cost-benefit analyses of helmet law data found that the cost of buying helmets to satisfy legislation probably exceeded any savings in reduced head injuries. Analyses of other road safety measures, e.g. reducing speeding and drink-driving or treating accident blackspots, often show that benefits are significantly greater than costs. Assuming all parties agree that helmet laws sh…	effective	effective	primary prevention/secondary outcome	Long-term effects	6 year	low
299	Maryam Akbari & Mohebat Vali, 2018	Richard et al	2013	France	France	Europe & Central Asia	national	Long-term effects	2000	High income	High income	Legislation	Legislation	bicycle helmet use	Bicyclists	bicyclists	others	Bicycle use and helmet wearing,Helmet use in relation to major sociodemographic and health habit variables	secondary outcome	secondary outcome	helmet use	Nearly half of the 15–75 year olds surveyed reported that they rode a bicycle, and among these cyclists, 22.0% reported that they wore a helmet on their last ride. Further analysis by gender reveals that twice as many men than women wore helmets. Over the last decade, helmet use among cyclists has clearly increased, from 7.3% in 2000 to 22.0% in 2010, whereas the influence of social and economic …	effective	effective	secondary outcome	Long-term effects	11 years	low
300	Maryam Akbari & Mohebat Vali, 2018	Karkhaneh et al	2013	Canada	Canada	North America	Subnational	Short-term effects	2002	High income	High income	Legislation	Legislation	bicycle helmet use	Bicyclists	bicyclists	Before and after	Proportion (P) and proportion ratio (PR) of head injury emergency department visits in Alberta,	primary prevention	death/injury	head injury	There were 41,270 ED visits and 2782 hospitalizations for bicyclists and 9836 ED visits and 2029 hospitalizations for pedestrians (excluding the legislation year 2002). The rate of ED HIs declined for child bicyclists and child pedestrians, while the rate of non-HIs declined in adult bicyclists and child pedestrians. The rate of hospitalized HIs declined in child bicyclists and all ages of pedest…	effective	effective	primary prevention	Short-term effects	1 year	low
301	Maryam Akbari & Mohebat Vali, 2018	Hooshmand et al	2014	USA	United States	North America	national	Short-term effects	2013 January	High income	High income	Education	Education	education(bicycle safety education curriculum for middle school age children)	Bicyclists	bicyclist	Before and after	School-level comparison using individual paired t-testsa	secondary outcome	secondary outcome	increasing safety	A significant difference (p < .001) was found between pre- and post-test conditions across allsubjects. In addition, there was no significant difference between testing from class periods (p > .05),suggesting that a standard intervention was applied.Conclusion: The BikeSafe educational curriculum was found to improve the bike safety knowledge of mid-dle school aged children. Future efforts will f…	effective	effective	secondary outcome	Short-term effects	5 month	low
302	Maryam Akbari & Mohebat Vali, 2018	Walker et al	2014	U.K	United Kingdom	Europe & Central Asia	national	Short-term effects	2012 December	High income	High income	Teraffic user safty	Teraffic user safty	high-visibility clothing	Bicyclists	bicyclists	Before and after	Mean overtaking proximities (black lines) and kernel density plots for each bicyclist outfit, Percentage of motorists passing ‘close’ to the bicyclists for three definitions of ‘close’.	secondary outcome	secondary outcome	speed limit	The only outfit associated with a significant change in mean passing proximities was the police/video-recording jacket. Contrary to predictions, drivers treated the sports outfit and the ‘novice cyclist’ outfit equivalently, suggesting they do not adjust overtaking proximity as a function of a rider’s perceived experience. Notably, whilst some outfits seemed to discourage motorists from passing w…	effective	effective	secondary outcome	Short-term effects	6 month	low
303	Maryam Akbari & Mohebat Vali, 2018	Madsen et al	2013	Denmark	Denmark	Europe & Central Asia	national	Long-term effects	2004	High income	High income	Vehichle safty	Vehichle safty	daytime running light	Bicyclists	bicyclists	Before and after	Proportions of participants in the treatment and control group with full accidents recording,Incidence rates, incidence rate ratios, 95% and 90% confidence intervals for incidence rate ratios – initial analysis	secondary prevention/secondary outcome	Both	accident/increasing safety	The incidence rate, including all recorded bicycle accidents with personal injury to the participating cyclist, is 19% lower for cyclists with permanent running lights mounted; indicating that the permanent bicycle running light significantly improves traffic safety for cyclists. The study shows that use of permanent bicycle running lights reduces the occurrence of multiparty accidents involving …	effective	effective	secondary prevention/secondary outcome	Long-term effects	2 year	low
304	Maryam Akbari & Mohebat Vali, 2018	Nordbacka et al	2014	USA	United States	North America	national	Long-term effects	2001	High income	High income	Vehichle safty	Road safety	typical safety performance functions (SPFs) for for identifying high crash risk locations, evaluating road safety before and after countermeasure deployment and comparing the safety of alternative site designs	Bicyclists	bicyclists	Cross-sectional study	Motorist-cyclist collisions by year at all intersections, Safety performance functions	secondary prevention	Total accident	collisions	As expected, the SPFs showthat intersections with higher bicyclist traffic and higher motorist traffic have higher motorist-cyclistcollisions. The SPFs also demonstrate that intersections with more cyclists have fewer collisions percyclist, illustrating that cyclists are safer in numbers. Intersections with fewer than 200 entering cyclistshave substantially more collisions per cyclist.	effective	effective	secondary prevention	Long-term effects	5 year	low
305	Maryam Akbari & Mohebat Vali, 2018	De Pauw et al	2014	Belgium	Belgium	Europe & Central Asia	Subnational	Long-term effects	2004	High income	High income	Road safety	Road safety	black spot	All road users	all road user (car occupants, moped riders, cyclists, motorcyclist, pedestrians and truck drivers	Before and after	Odds ratios of the crash numbers during the before & after period	primary prevention/secondary prevention	Both_2	death/injury/crash	The analyses showed a decrease inthe number of injury crashes of 24–27%, significant at the 1%-level. A separate analysis for crashes withserious or fatal injuries showed a decrease of 46–57%, also significant at the 1% level. The highest effectswere found for the implementation of changes in the layout of priority controlled intersections and forthe installation of traffic signals, which showed …	effective	effective	primary prevention/secondary prevention	Long-term effects	4 year	low
306	Maryam Akbari & Mohebat Vali, 2018	Meuleners et al	2008	Australia	Australi	East Asia & Pacific	Subnational	Short-term effects	2000	High income	High income	Road safety	Road safety	black spot	All road users	all road user	Before and after	Economic evaluation of the Black Spot Program for all crash reductiona, crash rate	secondary prevention	Total accident	accident	The results showed that the programs have been effective overall, reducing all reported crash rate by 15%. The estimated crash cost savings were 50.8 million Australian dollars, of which 89% could be attributed to the reduction in casualty crashes. This led to net savings to the community of 40.4 million Australian dollars ($35.1 million attributable to casualty crashes) after subtracting the cap…	effective	effective	secondary prevention	Short-term effects	1 year	low
307	Maryam Akbari & Mohebat Vali, 2018	Matsui et al	2005	Japan	Japan	East Asia & Pacific	national	Long-term effects	1994	High income	High income	Vehichle safty	Vehichle safty	bumper	Pedestrians	pedestrian	Cross-sectional study	Median, mean, maximum and minimum pedestrian knee height, bumper lower height, normalized bumper lower height and vehicle–pedestrian impact velocity according to three injury types	primary prevention	death/injury	injury	The results indicate that the type of injury, i.e., to the tibia and knee ligament, could become an injury to the femur with an increase in bumper height. Furthermore, the main injury at an impact velocity of around 20–30 km/h is to the knee ligament. On the other hand, the main injury at an impact velocity of around 40 km/h is a fracture of the lower extremities.	effective	effective	primary prevention	Long-term effects	5 year	low
308	Maryam Akbari & Mohebat Vali, 2018	Keall et al	2001	New zealand	New zeal	East Asia & Pacific	national	Long-term effects	1990	High income	High income	Law enforcement	Law enforcement	speed camera (hidden versus a visible speed camera)/social marketing	Drivers	driver	Before and after	Average changes in speeds (km/h) on all roads from before the trial (July 96) to during the trial	primary prevention/secondaru prevention.secondary outecome	Tree	death/accident/limit speed	This trial was still in progress at the time of writing and the current paper reports the results of an evaluation of the first year of the trial. During that period, the hidden cameras and related publicity were found (compared with the generally highly visible speed camera enforcement in the rest of New Zealand) to be associated with net falls in speeds, crashes and casualties both in speed cam…	effective	effective	primary prevention/secondaru prevention.seco	Short-term effects	1 yeaes	low
309	Maryam Akbari & Mohebat Vali, 2018	De Pauw et al	2014	Belgium	Belgium	Europe & Central Asia	national	Long-term effects	2011 November	High income	High income	Law enforcement	Law enforcement	fixed speed cameras	Drivers	driver	Before and after	average speed (standard deviation of speed) in km/h; proportion of drivers exceeding the speed limit; proportion of drivers exceeding the speed limit >10%) during the before and the after period.	secondary outcome	secondary outcome	speed limit	Three outcomes were analysed: (1) average speed, (2) the odds of drivers exceeding the speed limit and (3) the odds of drivers exceeding the speed limit by more than 10%. Speeds decreased on average by 6.4 km/h at the camera locations. Both the odds of drivers exceeding the speed limit (80%) and the odds of drivers exceeding the speed limit by more than 10% (86%) decreased considerably. However, …	effective	effective	secondary outcome	Long-term effects	1.5 year	low
310	Maryam Akbari & Mohebat Vali, 2018	Shin et al	2007	USA	United States	North America	national	Long-term effects	1992	High income	High income	Law enforcement	Law enforcement	red light cameras	Drivers	driver	Before and after	observed and predicted crash frequencies for various analysis methodologies	secondary prevention	Total accident	accident	The evaluation results indicated that both Phoenix and Scottsdale are operating cost-effective installations of RLCs: however, the variability in RLC effectiveness within jurisdictions is larger in Phoenix. Consistent with findings in other regions, angle and left-turn crashes are reduced in general, while rear-end crashes tend to increase as a result of RLCs	effective	effective	secondary prevention	Long-term effects	7 year	low
311	Maryam Akbari & Mohebat Vali, 2018	Belin et al	2010	Sweden	Sweden	Europe & Central Asia	international	Long-term effects	1998	High income	High income	Law enforcement	Law enforcement	speed camera	Drivers	driver	others	Speed camera systems and intervention theory,Materials from Victoria and Sweden.	secondary outcome	secondary outcome	road safety	This study has shown that there are major differences between the ideas behind the two speed camera programs in Victoria, Australia and Sweden and that these ideas have an impact on the actual design of the different systems and how these are intended to create road safety effects.	effective	effective	secondary outcome	Long-term effects	10 years	low
312	Maryam Akbari & Mohebat Vali, 2018	Høye et al	2015	Norway	Norway	Europe & Central Asia	national	Long-term effects	2000	High income	High income	Law enforcement	Law enforcement	fixed speed cameras	Drivers	driver	Before and after	Generalized negative binomial crash prediction model parameter estimates, standard deviations	primary prevention	death/injury	death/injury	Effects of trend, volumes, and speed limit changes are controlled for as well. On road sections between 100 m upstream and 1 km downstream of the speed cameras a statistically significant reduction of the number of injury crashes by 22% was found. For killed and severely injured (KSI) and on longer road sections none of the results are statistically significant. However, speed cameras that were i…	non-effective/ effective	multi-outcome	primary prevention	Long-term effects	11 years	low
313	Maryam Akbari & Mohebat Vali, 2018	Tay et al	2005	Canada	Canada	North America	Subnational	Long-term effects	1987 January	High income	High income	multi intervention	multi intervention	anti-drink driving and anti-speeding enforcement and publicity campaigns	Drivers	drivers (young male drivers)	Before and after	Number of serious crashes involving young males	secondary prevention	Total accident	accident	Our results showed that the anti-drink driving enforcement and publicity campaigns had a significant independent effect in reducing crashes but their interactive effect was anti-complementary. Conversely, the anti-speeding enforcementandpublicitycampaignshadnoindependenteffectbuttheirinteractiveeffectwassignificantinreducingseriouscrashesinvolving young male drivers.	effective	effective	secondary prevention	Long-term effects	6 year	low
314	Maryam Akbari & Mohebat Vali, 2018	Blows et al	2003	New zealand	New zeal	East Asia & Pacific	Subnational	Long-term effects	1998	High income	High income	Legislation	Legislation	Car insurance	Drivers	driver	case-control study	Participants in the Auckland Car Crash Injury Study, by age group and sex, Auckland, vehicle insurance status and confounders for cases and controls, Auckland Car Crash Injury Study	primary prevention	death/injury	injury	Uninsured drivers had significantly greater odds of car crash injury compared to insured drivers after adjustment for age, sex, level of education, and driving exposure (odds ratio 4.77, 95% confidence interval 2.94–7.75). The causal mechanism for insurance and car crash injury is not easily determined. Although we examined the effects of multiple potential confounders in our analysis including s…	effective	effective	primary prevention	Long-term effects	2 year	low
315	Maryam Akbari & Mohebat Vali, 2018	Langley et al	2000	New zealand	New zeal	East Asia & Pacific	national	Long-term effects	1993	High income	High income	Vehichle safty	Vehichle safty	Motorcycle engine size	Motorcyclists	motorcyclists	others	Learner and restricted licence holders: compliance with cubic capacity restriction (i.e. 5250 cc) and risk of crasha	secondary prevention	Total accident	crash risk		effective	effective	secondary prevention	Long-term effects	4 year	low
316	Maryam Akbari & Mohebat Vali, 2018	Várhelyi et al	2004	Sweden	Sweden	Europe & Central Asia	Subnational	Long-term effects	2000	High income	High income	Vehichle safty	Vehichle safty	speed limit(active accelerator pedal (AAP))	Drivers	driver	Before and after	The number of test subjects according to age group, gender and initial attitude towards the AAP	secondary outcome	secondary outcome	speed limit	The results showed that test drivers’ compliance with the speed limits improved considerably. Reduction in average speeds and less speed variation by the test vehicles indicate a great traffic-safety potential. Travel times were unaffected, while emission volumes decreased significantly.	effective	effective	secondary outcome	Long-term effects	2 year	low
317	Maryam Akbari & Mohebat Vali, 2018	Strandroth et al	2012	Sweden	Sweden	Europe & Central Asia	national	Long-term effects	2003	High income	High income	Vehichle safty	Vehichle safty	studded tires	Drivers	driver	Cross-sectional study	Proportion of fatal crashes in Sweden on snow or ice during the winter, Number of cars used in the calculations, per road conditions	primary prevention	death/injury	death	Findings in the main study showed that in 64% of the fatal crashes on roads covered with ice or snow LOC had been a major component. Furthermore, in 82% of LOC crashes, the passenger car over-steered prior to collision. Studded tires were found to have a statistically significant effect of 42% in terms of fatal crash reduction on roads covered with ice or snow, compared to non-studded winter tire…	effective	effective	primary prevention	Long-term effects	8 year	low
318	Maryam Akbari & Mohebat Vali, 2018	Elvik et al	2015	Norway	Norway	Europe & Central Asia	national	Long-term effects	2000	High income	High income	Vehichle safty	Vehichle safty	electronic stability control	Drivers	driver	others	Relationship between percentage points change in use of studded tyres and percent change in the number of injury accidents	secondary prevention	Total accident	accident	It is found that if all cars have electronic stability control, the use of studded tyres can be reduced to about 15 percent before any increase in the number of accidents occurs. Even if studded tyres were eliminated entirely, any increase in the number of accidents is likely to be considerably smaller than it would have been if electronic stability control had never been invented.	effective	effective	secondary prevention	Long-term effects	12 years	low
319	Maryam Akbari & Mohebat Vali, 2018	Searson et al	2014	Australia	Australi	East Asia & Pacific	national	unknown		High income	High income	Vehichle safty	Vehichle safty	Emergency Braking (AEB)	Multi-targed population	Pedestrian & driver	others	Equivalent HIC values for vehicles without AEB, assuming a baseline condition of vehicles equipped with a 26 km/h mean speed AEB system. Equivalence calculated using AIS 3+ head injury risk.	primary prevention	death/injury	injury	The results show that, given certain assumptions about AEB performance, the addition of AEB is approximately the equivalent of increasing Euro NCAP test performance by one band, which corresponds to an increase in the score of 25% of the maximum.	effective	effective	primary prevention	unknown	unknown	high
320	Maryam Akbari & Mohebat Vali, 2018	Perez et al	2006	Spain	Spain	Europe & Central Asia	Subnational	Long-term effects	1983	High income	High income	Road safety	Road safety	highway upgrading, signal install	All road users	all use of road	Before and after	Safety impacts of engineering treatments	secondary outcome	secondary outcome	increasing safety	The results show that highway upgrading has a positive and significant safety impact, while the updating and improvement of traffic signing, the repainting of road markings and pavement resurfacings do not exhibit a significant impact on safety.	effective	effective	secondary outcome	Long-term effects	14 year	low
321	Maryam Akbari & Mohebat Vali, 2018	Yannis et al	2005	Greece	Greece	Europe & Central Asia	national	Long-term effects	1985	High income	High income	Vehichle safty	Vehichle safty	engine size	Drivers	driver (young riders)	Cross-sectional study	‘Innocent’ drivers distribution by vehicle type for different types of ‘at-fault’ vehicle,Two-wheel driver fatalities frequencies and accident severity rates	secondary prevention	Total accident	accident	Accident severity modelling revealed a significant second-order interaction between severity, driver age and two-wheeler engine size. On the contrary, no second-order effects were identified in fault risk modelling. Moreover, a significant effect of driver age on accident fault risk was identified. The effect of engine size was not significant.	effective	effective	secondary prevention	Long-term effects	6 year	low
322	Maryam Akbari & Mohebat Vali, 2018	Fuhrman et al	2008	USA	United States	North America	national	Short-term effects	2005	High income	High income	Vehichle safty	Vehichle safty	manual wheelchair	Passengers	occupants (wheelchair-seated pediatric occupants)	Before and after	HIC values for three time intervals: total test (unlimited), 36, and 15ms.	primary prevention	death/injury	injury	Neck and head injury outcome measures improvedby34–70% in sledtestsconductedwithheadrestscomparedtotestswithoutheadrests.Headrest use reduced Nij values and the likelihood of concussion from values above established injury thresholds to values below injury thresholds. Injury measure outcome reductions suggest lower head and neck injury risks for wheelchair-seated children using wheelchair-mounted…	effective	effective	primary prevention	Short-term effects	1 year	low
323	Maryam Akbari & Mohebat Vali, 2018	Tuononen et al	2014	Finland	Finland	Europe & Central Asia	national	unknown	26th March 2013	High income	High income	Vehichle safty	Vehichle safty	Studded tyres	Drivers	driver	Before and after	Air temperature, dew point, and relative humidity at the test track weather station , The absolute friction coefficients are given in	secondary outcome	secondary outcome	increasing safety	The results show that a proportion of 25–50% studded tyres in the traffic flow is enough to prevent ice from developing in a manner that is critically slippery for non-studded winter tyres. It was also observed that the visual appearance of the ice surface does not indicate if the ice has become more slippery or not.	effective	effective	secondary outcome	unknown	unknown	Moderate
324	Maryam Akbari & Mohebat Vali, 2018	Elvik et al	2013	Norway	Norway	Europe & Central Asia	national	Long-term effects	1991	High income	High income	Vehichle safty	Vehichle safty	Studded tyres	Multi-targed population	driver & occupant	Before and after	Peak use of studded tyres in each city by season. Percent of cars using studded tyres by city, Coefficients estimated in model of factors influencing the use of studded tyres.	secondary prevention	Total accident	accident	The effects of changes in the percentage of cars using studded tyres were well described by an accident modification function (dose–response curve), relating the size of changes in the number of accident to the size of the change in the use of studded tyres. Accidents during the season when the use of studded tyres is permitted were found to increase by about 5 percent if the use of studded tyres…	effective	effective	secondary prevention	Long-term effects	19 year	low
325	Maryam Akbari & Mohebat Vali, 2018	Rosén et al	2010	Sweden	Sweden	Europe & Central Asia	national	Long-term effects	1999	High income	High income	Vehichle safty	Vehichle safty	autonomously brakes	Multi-targed population	Pedestrian & driver	Cross-sectional study	Pedestrian locations one second prior to impact, Cumulative impact speed distributions with and without the autonomous braking system.	primary prevention	death/injury	death/injury	The pre-impact braking system was assumed to activate the brakes one second prior to crash and to provide a braking deceleration up to the limit of the road surface conditions, but never to exceed 0.6g. New impact speeds were then calculated for pedestrians that would have been detected by the sensor. These calculations assumed that all pedestrians who were within a given field of view but not ob…	effective	effective	primary prevention	Long-term effects	9 year	low
326	Maryam Akbari & Mohebat Vali, 2018	Chimba et al	2010	USA	United States	North America	Subnational	Long-term effects	2003	High income	High income	Vehichle safty	Vehichle safty	bus sizes and operation services	Multi-targed population	driver & passenger (bus)	Cross-sectional study	Bus crash Rate, Crash frequency	secondary prevention	Total accident	accident	The results showed that position of the bus travel lane, presence or absence of on-street shoulder parking, posted speed limit, lane width, median width, number of lanes per direction and number of vehicles per lane has a higher influence on bus crashes compared to other roadway and traffic factors. Wider lanes and medians were found to reduce probability of bus crashes while more lanes and highe…	effective	effective	secondary prevention	Long-term effects	5 year	low
327	Maryam Akbari & Mohebat Vali, 2018	Broughton et al	2003	U.K	United Kingdom	Europe & Central Asia	national	Long-term effects	1980	High income	High income	Vehichle safty	Vehichle safty	secondary safety	Passengers	occupant	Cross-sectional study	Percentage of car driver casualties who were KSI in various years, by year of first registration of car, . Distribution of year of first registration of accident-involved cars, by year of accident.	primary prevention	death/injury	death/injury	The paper shows that the proportion of driver casualties who are killed or seriously injured (KSI) is lower for modern cars than for older cars. The reduction of this proportion is used to assess the improvement in secondary safety. Statistical models are developed to represent the proportion with ‘year of first registration’ as one of the independent variables, although only an incomplete assess…	effective	effective	primary prevention	Long-term effects	19 year	low
328	Maryam Akbari & Mohebat Vali, 2018	Ramasamy et al	2011	U.K	United Kingdom	Europe & Central Asia	Subnational	Long-term effects	1972	High income	High income	Vehichle safty	Vehichle safty	Vehicle design	All road users	all road user	Cross-sectional study	change in predicted probabilities of unharmed, injured and killed as a function of vehicle modification	primary prevention	death/injury	death/injury	Incident data was available on 2212 vehicle mine incidents involving 16,456 people. The overall fatality rate was 3.3% (544/16,456) and the overall injury rate was 22.7% (3741/16,456). Explosions against mine-protected vehicles resulted in a fatality rate of 1.2% (150/12,919); occupants in unprotected vehicles sustained a fatality rate of 11.4% (395/3537). The injury rate in mine protected vehicl…	effective	effective	primary prevention	Long-term effects	9 year	low
329	Maryam Akbari & Mohebat Vali, 2018	Fell et al	2003	USA	United States	North America	national	Short-term effects	2000 June	High income	High income	Law enforcement	Law enforcement	sobriety checkpoints	Drivers	driver	others	Comparison of DWI programs in states that conduct checkpoints frequently and infrequently	secondary outcome	secondary outcome	increasing safety	A total of 37 states and the District of Columbia reported conducting sobriety checkpoints at least once or twice during the year. Only 11 states reported that checkpoints were conducted on a weekly basis. Thirteen states do not conduct checkpoints either because of legal or policy issues. More detailed information was collected from five states that conduct checkpoints frequently and matched wit…	effective	effective	secondary outcome	Short-term effects	2 month	Moderate
330	Maryam Akbari & Mohebat Vali, 2018	Simons-Morton et al	2006	USA	United States	North America	national	Long-term effects	2001	High income	High income	Law enforcement	Law enforcement	checkpoints	Drivers	driver (teens less than 16 years 6 months and parents)	Randomized controlled trial	Families involved in the Checkpoints Program: numbers and percentages	secondary outcome	secondary outcome	traffic violation	Relative to the comparison group, teens and parents in the Checkpoints Program reported significantly greater limits on high-risk teen driving conditions at licensure, 3-, and 6-months post-licensure; and intervention teens reported significantly less risky driving at each reporting period. By the 12-month follow up teens in the intervention group were significantly less likely than those in the …	effective	effective	secondary outcome	Long-term effects	4 year	low
331	Maryam Akbari & Mohebat Vali, 2018	Brown et al	2011	Australia	Australi	East Asia & Pacific	Subnational	Short-term effects	2008	High income	High income	Vehichle safty	Vehichle safty	NSW Restraint Fitting Station Network	Passengers	passenger (child passenger)	Cross-sectional study	Odds ratio estimates	secondary outcome	secondary outcome	rate of incorrect restraint use,	The results demonstrated that children of respondents who did not use Restraint Fitting Stations were 1.8 times more likely to be incorrectly using their restraints (95% CI 1.1–2.8) than children of Restraint Fitting Station users. Regardless of whether or not a Restraint Fitting Station had been used, there was a trend towards a greater likelihood of incorrect restraint use as the length of rest…	effective	effective	secondary outcome	Short-term effects	1 year	low
332	Maryam Akbari & Mohebat Vali, 2018	Ekman et al	2001	Sweden	Sweden	Europe & Central Asia	national	Long-term effects	1970	High income	High income	Legislation	Legislation	Child Restraint use	Passengers	passenger (two age groups — 0–6 and 7–14 years children	Cross-sectional study	Population of children (under 15 years of age) in 1978 and 1996 in the study areas, Number of cases, mean incidence (/1000), linear-regression parameter (), and 95% confidence interval (C.I.) for children (0–14 years) hospital discharged due to car occupancy in motor-vehicle accidents (all diagnoses) 1978–1996 by geographic area	primary prevention	death/injury	death	The level of restraint use for children in the front seat was 97% in 1988 and was equal to 1995. Mortality data shows a decrease of 2.8% on an average per year, 76% over the study period. A significant change over time in the two intervention areas was shown (annual changes of ?2.8 and ?1.8%), but not in the rest of Sweden. The local authorities that started early with preventive programs, such a…	effective	effective	primary prevention	Long-term effects	27 year	low
333	Maryam Akbari & Mohebat Vali, 2018	Arbogast et al	2004	USA	United States	North America	national	Long-term effects	1998 1 December	High income	High income	Vehichle safty	Vehichle safty	forward facing child restraint systems(new design)	Passengers	passenger children 12–47 months of age	others	Child and crash characteristics for children 12–47 months of age restrained in FFCRS and in seat belts in towaway crashes	primary prevention	death/injury	injury	Serious injuries occurred to 0.47% of all 12–47-month olds studied, including 1.72% of those in seat belts and 0.39% of those in child restraint systems. The risk of serious injury was 78% lower for children in FFCRS than in seat belts (odds ratio (OR) = 0.22, 95% confidence interval (CI) = 0.11–0.45, P < 0.001). The risk of hospitalization was 79% lower for children in FFCRS than in seat belts (…	effective	effective	primary prevention	Long-term effects	4.5 year	low
334	Maryam Akbari & Mohebat Vali, 2018	Tessier et al	2010	USA	United States	North America	Subnational	unknown		High income	High income	Education	Education	Education(Child Restraint)	Passengers	passenger (child passenger)	Randomized controlled trial	Correct use intervention vs. control, Serious errors in intervention and control groups, . Number of errors in intervention and control groups.	secondary outcome	secondary outcome	correctly used the car seat	A total of 24 (22%) parents correctly used the car seat; of these, 18 (32%) were in the intervention group and 6 (11%) were in the control group. The intervention group was four times more likely to have correct use than the control group (odds ratio 4.3, p-value=0.0074). The range for the number of errors per person was 0–7, with the majority (70%) having 0–2. The rate of errors was 33% less in …	effective	effective	secondary outcome	unknown	unknown	Moderate
335	Maryam Akbari & Mohebat Vali, 2018	Arbogast et al	2007	USA	United States	North America	national	Long-term effects	2004 1 January	High income	High income	Vehichle safty	Vehichle safty	new restraint system	Passengers	passenger ?15 years of age	cohort study	crash and restraint characteristics for the cases studied	primary prevention	death/injury	injury	Review of these data found misuse remained a frequent occurrence (5/7 cases). The presence of a loose harness in several cases demonstrated that the focus of LATCH on the attachment of the CRS to the vehicle did not remove one of the most common CRS misuses. Further, significant injuries still do occur although LATCH lower anchor performance was not necessarily a contributing factor to any of the…	non-effective	non-effective	secondary outcome	Long-term effects	1.3 year	low
336	Maryam Akbari & Mohebat Vali, 2018	Rudin-Brown et al	2003	Canada	Canada	North America	national	Long-term effects	1991	High income	High income	Vehichle safty	Vehichle safty	child restraint system harness design	Passengers	passenger (child passenger)	Cross-sectional study	Percentage of correct installations, Ease-of-use rating by risk priority number (RPN) for all errors.	secondary outcome	secondary outcome	reduce error	While the percentage of correct installations exceeded 83% for all designs when installed in the forward-facing configuration, in the rear-facing position (that intended for children under 9–10kg), there was a significant (between 65 and 89%) percentage of incorrect installations for all models. This finding is of particular interest and may be indicative of a more generalized problem with ‘conve…	effective	effective	secondary outcome	Long-term effects	3 year	low
337	Maryam Akbari & Mohebat Vali, 2018	Duchossois et al	2008	USA	United States	North America	Subnational	Long-term effects	1986	High income	High income	Law enforcement	Law enforcement	child safety seat checkpoints	Passengers	passenger (child passenger)	Before and after	percentage Car seat misuses identified for forward-facing seats & percentage Car seat misuses identified for rear-facing seats	secondary outcome	secondary outcome	properly using safety belts	During the period of study, 42 participants underwent both the initial and follow-up child safety seat check.Before the intervention,at least one misuse was identified in 100% of installed child safety seats. After the intervention, there was a significant reduction in the proportion of rear-facing child safety seats (18.8%) and forward-facing child safety seats (64.0%) that had at least one misu…	effective	effective	secondary outcome	Long-term effects	19 year	low
338	Maryam Akbari & Mohebat Vali, 2018	Will et al	2015	USA	United States	North America	Subnational	unknown		High income	High income	Education	Education	CPS recommendations for parent	Passengers	passenger (child passenger)	Before and after	Changes in restraint selection score by flyer version.	secondary outcome	secondary outcome	knowledge and attitudes	Analyses of covariance and pairwise comparisons indicated the risk-reduction rationale flyer outperformed other flyers for many subscales, and significantly differed from no-education control for the most subscales, including restraint selection, back seat knowledge, rear-facing knowledge and attitudes, total efficacy, overall attitudes, and stated intentions.	effective	effective	secondary outcome	unknown	unknown	Moderate
339	Maryam Akbari & Mohebat Vali, 2018	Muller et al	2014	USA	United States	North America	national	Short-term effects	2009	High income	High income	Education	Education	child passenger safety class	Passengers	passenger (child passenger)	others	Mean pre- and post-test scores stratified by language.	secondary outcome	secondary outcome	knowledge	Forty-four classes were held and a total of 491 parents/caregivers attended the classes. An increase in knowledge was found for all survey questions. Mean knowledge score for the post-test was 3.10 points higher compared to the mean knowledge score from the pre-test. Mean difference in knowledge scores for English-speaking participants were higher than Spanish-speaking participants	effective	effective	secondary outcome	Short-term effects	1 year	low
340	Maryam Akbari & Mohebat Vali, 2018	Morris et al	2014	USA	United States	North America	Subnational	Long-term effects	2004	High income	High income	Law enforcement	Law enforcement	community health assessment( (screening driver))	Drivers	driver older	others	Percent distribution of risk factor count by sample.	secondary outcome	secondary outcome	identify high risk drivers	Functional measures reflect restrictions and general frailty, including receiving help in transportation, use of a locomotion appliance, having an unsteady gait, fatigue, and not going out on most days. The final three clinical measures reflect compromised vision, little interest or pleasure in things normally enjoyed, and diarrhea. The DRI focuses the review process on drivers with multiple cogn…	effective	effective	secondary outcome	Long-term effects	9 year	low
341	Maryam Akbari & Mohebat Vali, 2018	Fortin-McCue et al	2013	USA	United States	North America	Subnational	Short-term effects	2008	High income	High income	Law enforcement	Law enforcement	community mature driver screening and referral program	Drivers	driver (mature driver (age 65 and over)	others	number &percentage Participant driving history, vision, fitness, attention and response, and general driving behavior .	secondary outcome	secondary outcome	driving behavior	Among the problems/issues reported: reading highway/street signs or seeing other vehicles at night (25%), trouble looking over shoulder when changing lanes (18%), avoidance of night driving (22%) or in unfamiliar places (31%). Screening found mild impairments in 86% of participants and 52% with serious impairments. Referrals were given to 75%; at follow-up, 74% reported intent to complete referra…	effective	effective	secondary outcome	Short-term effects	3 month	low
342	Maryam Akbari & Mohebat Vali, 2018	Zambon et al	2008	Italy	Italy	Europe & Central Asia	Subnational	Long-term effects	2003 July	High income	High income	Legislation	Legislation	demerit points system (on seat belt use)	Multi-targed population	driver & passengers	Before and after	Total number of observations and percentages of belted subjects by occupant position in the vehicle, gender, and year, Prevalence of belted subjects by gender, occupant position and year. Veneto Region, Italy	secondary outcome	secondary outcome	seat belt use	A total of 29,303 drivers, 28,778 front and 12,186 rear passengers were observed. Prevalence levels of 54% for drivers and 53% for front passengers in 2003 switched to 83 and 76%, respectively, 3 months after the new legislation, with further slight increases 15 months thereafter. Seventy-four percent rear passengers were still not compliant with the legislation in 2005. The probability of being …	effective	effective	secondary outcome	Long-term effects	15 month	low
343	Maryam Akbari & Mohebat Vali, 2018	Bernhoft et al	2003	Denmark	Denmark	Europe & Central Asia	national	Long-term effects	1997	High income	High income	Legislation	Legislation	lowered from 0.08 to 0.05% blood alcohol concentration (BAC	All road users	all road user	Before and after	Number of drinks within a 2-h period before driving, before and after the law amendment, Mean number of drinks, of men and women (by age) who knew the correct BAC limit, within a 2-h period before driving, before and after the law amendment	primary prevention	death/injury	death/injury	The proportion of drivers, who would not drink at all or only have one drink, increased from 71% before the amendment to 80% after the amendment. Drivers with changed drinking habits most often stated the lower limit as the main reason for having less alcohol. However, based on accident data from the first year after the a mendment,this has not resulted in a marked decrease in the proportion of i…	non-effective	non-effective	primary prevention	Long-term effects	3 year	low
344	Maryam Akbari & Mohebat Vali, 2018	Ferris et al	2013	Queensland	Australi	East Asia & Pacific	national	Long-term effects	2004 July	High income	High income	Law enforcement	Law enforcement	Random breath testing	Drivers	driver	Before and after	Monthly number of ARTCs per 100,000 licensed drivers relative to the percentage of RBTs to licensed drivers , Monthly rate of ARTCs per 100,000 licensed drivers (bottom lines) and monthly number of RBTs per 1000 licensed drivers between July 2004 and June 2009	secondary prevention	Total accident	crash	The Queensland data reveals that the monthly ARTC rate is almost flat over the five year period. Based on the results of the analysis, an average of 5.5 ARTCs per 100,000 licensed drivers are observed across the study period. For the same period, the monthly rate of RBTs per 1000 licensed drivers is observed to be decreasing across the study with the results of the analysis revealing no significa…	effective	effective	secondary prevention	Long-term effects	6 year	low
346	Maryam Akbari & Mohebat Vali, 2018	Bjerre et al	2008	Sweden	Sweden	Europe & Central Asia	national	Long-term effects	2004	High income	High income	Vehichle safty	Vehichle safty	alcolocks(commercial breath test devices that prevent a motor vehicle from starting when a driver’s blood alcohol concentration (BAC) is elevated)	Drivers	driver (commercial vehicles)	Before and after	The number and type of vehicles having installed alcolocks, Total number of breath tests (start attempts) during 2004 and 2005 at various days of the week, Number of drivers making one or several alcohol positive breath tests when trying to start the vehicle	secondary outcome	secondary outcome	change behaviour	Officials from 118 companies were interviewed representing 3689 alcolock-equipped vehicles used by 9614 professional drivers, an 80% compliance rate. In a contrast group of 230 transport businesses without alcolocks the interview compliance rate was 57%. Survey results probed motivation for and experience with alcolocks. Analysis of BAC test patterns showed alcohol consumption among employees thr…	effective	effective	secondary outcome	Long-term effects	2 year	low
347	Maryam Akbari & Mohebat Vali, 2018	McKnight et al	2002	USA	United States	North America	Subnational	Long-term effects	1981	High income	High income	Law enforcement	Law enforcement	Sobriety tests for low blood alcohol concentrations	Drivers	driver	Before and after	Correlation of development phase measures with BAC, Inter-correlation of evaluation phase measures	secondary outcome	secondary outcome	change behavior	The only reliable index of blood alcohol was horizontal gaze nystagmus (HGN) as administered in the standardized field sobriety test (SFST), using alternative scoring criteria. Although other measures evidenced intra-individual change at low BACs, the magnitude of change was greatly exceeded by inter-individual differences, thwarting their use in detecting drivers with BACs lower than 0.08%. HGN,…	effective	effective	secondary outcome	Long-term effects	6 year	low
348	Maryam Akbari & Mohebat Vali, 2018	Bernat et al	2004	USA	United States	North America	Subnational	Long-term effects	1986	High income	High income	Legislation	Legislation	legal BAC to 0.08	All road users	all road user	Before and after	Seasonally adjusted pre- and post-intervention SVN traffic fatality rates, effect sizes, percent change, and Poisson regression results by jurisdiction	primary prevention	death/injury	death	State-specific analyses showed that fatal traffic crashes significantly decreased in three of the 19 states following the introduction of the 0.08 law, prior to adjusting for potential confounders. The mixed-model regression showed a statistically significant 5.2% reduction in single-vehicle-nighttime fatal traffic crashes associated with the 0.08 law across all states, after adjusting for admini…	effective	effective	primary prevention	Long-term effects	15 year	low
349	Maryam Akbari & Mohebat Vali, 2018	Miller et al	2004	New zealand	New zeal	East Asia & Pacific	national	Long-term effects	1993	High income	High income	multi intervention	multi intervention	compulsory breath testing and media campaign	Drivers	driver	Before and after	an image-processing system.	primary prevention/secondary prevention	Both_2	death/injury/accidet	CBT plus zero tolerance reduced expected night-time crashes by 22.1% and enhanced media by 13.9%. Booze buses yielded a further 27.4% reduction where implemented. The program and associated crash reduction persisted until at least 2001 (the most recent data available). Estimated societal benefit–cost ratios were 14 for CBT, 19 for CBT plus enhanced media, and 26 for the comprehensive package. Gov…	effective	effective	primary prevention/secondary prevention	Long-term effects	4 year	low
350	Maryam Akbari & Mohebat Vali, 2018	Voas et al	2003	USA	United States	North America	Subnational	Long-term effects	1982	High income	High income	Legislation	Legislation	minimum legal drinking age and zero tolerance laws	Drivers	drivers younger than age 21 years	Before and after	Proportion of US population covered by selected safety laws, Variables related to young drivers in fatal crashes with positive BACs compared with drivers with zero BACs	primary prevention	death/injury	death	Quarterly ratios of BAC-positive to BAC-negative drivers in each of the 50 states where analyzed in a pooled cross-sectional time-series analysis. After accounting for differences among the 50 states in various background factors, changes in economic and demographic factors within states over time, and the effects of other related laws, results indicated substantial reductions in alcohol-positive…	effective	effective	primary prevention	Long-term effects	16 year	low
351	Maryam Akbari & Mohebat Vali, 2018	Bjerre et al	2008	Sweden	Sweden	Europe & Central Asia	national	Long-term effects	1999	High income	High income	Vehichle safty	Vehichle safty	ignition interlock programme	Drivers	driver (drink-drivers)	Before and after	Percentage of people in the AIIP and control groups who have regained their driver’s licence after 2 and 3 years respectively,Percentage of participants remaining on the AIIP each month during the 2-year trial period, Self-assessment of alcohol habits using AUDIT 1 and 3 years after the DWI offence	secondary prevention/secondary outcome	Both	accident/DWI recidivism	Significantly more persons were relicensed in the AIIP group 2 and 3 years after the DWI offence. According to the AUDIT scores participants in the AIIP had lower rates of harmful alcohol consumption than compared controls 1 and 3 years after the DWI offence. In the post-treatment period the rate of DWI recidivism was about 60% and the rate of police-reported traffic accidents about 80% lower tha…	effective	effective	secondary prevention/secondary outcome	Long-term effects	5 year	low
352	Maryam Akbari & Mohebat Vali, 2018	Maloney et al	2009	Mexico	Mexico	Latin America & Caribbean	Subnational	Long-term effects	1990 January	Low income	Upper middle income	Legislation	Legislation	ban on Sunday packaged alcohol sales	All road users	all road user	Before and after	Count frequency of alcohol-related crashes for all days for all day/nighttime crashes,Average number of fatal crashes and overall crashes on Sunday—all road types.	primary prevention/ secondary prevention	Both_2	death/accident	We find no statistically significant increase in total alcohol-related accidents or alcohol-related fatal crashes on Sundays after the repeal of more alcohol-related accidents. Conversely, because alcohol was readily available in bars and restaurants on Sundays, some consumers will substitute away from the consumption of alcohol in bars and restaurants and towards consuming at home. This second e…	non-effective	non-effective	primary prevention/ secondary prevention	Long-term effects	15 year	low
353	Maryam Akbari & Mohebat Vali, 2018	Bjerre et al	2005	Sweden	Sweden	Europe & Central Asia	national	Long-term effects	1999	High income	High income	Vehichle safty	Vehichle safty	alcolock (or alcohol-interlock) devices	Drivers	driver (buses, trucks, taxis )	Before and after	Percentage of interlock users who have signs of harmful alcohol consumption (AUDIT scores >8 for men and >6 for women) or any of the five biological alcohol markers above the reference range during the first 12 months in the program,Rate (%) of road crashes involving injury per police reports	secondary prevention /secondary outcome	Both	crash rate /DWI recidivism	Only 11% of eligible DWI offenders took part in the voluntary, secondary prevention program. Of these, 60% had diagnoses of alcohol dependence or abuse. During the program, alcohol consumption generally decreased significantly as measured through five biological alcohol markers, and the rate of DWI recidivism fell sharply from a yearly rate of approximately 5% to almost 0. These effects on DWI re…	effective	effective	secondary prevention /secondary outcome	Long-term effects	4 year	low
354	Maryam Akbari & Mohebat Vali, 2018	Assum et al	2010	Norway	Norway	Europe & Central Asia	national	Long-term effects	1998	High income	High income	Legislation	Legislation	drinking(from 0.5 to 0.2 g/l)	Drivers	driver	others	Single-vehicle night-time and weekend accidents , The total number of road traffic offenses, drink-driving offenses and the number of drink-driving offenses as percentage of the total number of offenses	primary prevention/secondary prevention	Both_2	death/accident	The percentage of drivers claiming that they will drink no alcohol before driving has increased from 82 to 91 percent,thus the distinction between driving a motor vehicle and drinking alcohol has become clearer. Drivers influenced by alcohol and involved in accidents have on the average much higher BACs than 0.5g/l. Statistics on alcohol-related accidents are not available for the years before an…	non-effective	non-effective	primary prevention/secondary prevention	Long-term effects	4 year	low
355	Maryam Akbari & Mohebat Vali, 2018	Fell et al	2008	USA	United States	North America	Subnational	Long-term effects	1998	High income	High income	Legislation	Legislation	underage drinking laws	Drivers	driver (driving by youth aged 20 and younger)	Cross-sectional study	Ratio of drinking (alcohol-positive) to nondrinking (alcohol-negative) younger than age 21 drivers from FARS for states that had enacted the possession and purchase laws by 1982 and states that had not, Parameter estimates for the natural log of the ratio of drinking to nondrinking drivers younger than age 21 in fatal crashes	primary prevention	death/injury	death	The ANOVA results suggest that in the presence of numerous covariates, the possession and purchase laws account for an 11.2% (p=0.041) reduction in the ratio measure. Our second analysis determined whether the existence and strength of any of the 16 underage drinking laws was associated with a reduction in the percentage of drivers aged 20 and younger involved in fatal crashes who were drinking. …	effective	effective	primary prevention	Long-term effects	8 year	low
356	Maryam Akbari & Mohebat Vali, 2018	Vingilis et al	2006	Canada	Canada	North America	Subnational	Long-term effects	1992 1 January	High income	High income	Legislation	Legislation	drinking hour policy	Drivers	driver (motor vehicle driver)	Before and after	Monthly Windsor and Detroit regions total motor vehicle casualties (fatalities and major/incapacitating injuries), 11:00p.m. to 2:59a.m., 1992–1999, 11:00p.m. to 2:59a.m , 1:00–1:59a.m	primary prevention	death/injury	death/injury	The Windsor region total motor vehicle casualty data showed a non-significant pre–post increase, while the Detroit region showed a statistically significant decrease for total motor vehicle casualties. In the Windsor region, a significant increase was found for alcohol-related motor vehicle casualties after the drinking hours were extended. However, the Detroit region showed a statistically signi…	effective	effective	primary prevention	Long-term effects	8 year	low
357	Maryam Akbari & Mohebat Vali, 2018	Dixona et al	2009	U.K	United Kingdom	Europe & Central Asia	national	unknown	unknown	High income	High income	Law enforcement	Law enforcement	portable impairment test device(road side)	Drivers	driver (18–70 years)	Randomized controlled trial	Proportions of pass/fail FIT scores after alcohol and placebo	secondary outcome	secondary outcome	measure of assessment	FIT was found to have a diagnostic accuracy of 62.7%. However, there was a substantial age effect for FIT scores, with volunteers aged over 40 showing failure rates on placebo similar to the failure rates on alcohol of younger volunteers. The accuracy of RITA was between 66 and 70%, not significantly higher than that of FIT. However, RITA did not show a marked age effect. Advantageously, this cou…	effective	effective	secondary outcome	unknown	unknown	high
358	Maryam Akbari & Mohebat Vali, 2018	Sebego et al	2014	South Africa	South Africa	Sub-Saharan Africa	national	Long-term effects	2004	Low income	Upper middle income	Law enforcement	Law enforcement	implementation of alcohol levies and increased traffic offense penalties and fines	All road users	all road user	Before and after	Annual counts and rates of all crashes, fatal crashes, and single-vehicle nighttime fatal crashes	primary prevention/secondary prevention	Both_2	death/accident	The overall crash rate declined significantly in June 2009 and June 2010, such that the overall crash rate from June 2010 to December 2011 was 22% lower than the overall crash rate from January 2004 to May 2009. Additionally, there were significant declines in average fatal crash and SVNF crash rates in early 2010. Botswana’s recent crash rate reductions occurred during a time when aggressive pol…	effective	effective	primary prevention/secondary prevention	Long-term effects	8 year	low
359	Maryam Akbari & Mohebat Vali, 2018	Chang et al	2012	Taiwan	Taiwan	East Asia & Pacific	national	Long-term effects	1982	High income	High income	Legislation	Legislation	alcohol control policies	All road users	all road user	Before and after	alcohol-related accident fatality rate—regional analyses (ARFR2)	primary prevention	death/injury	death	While per capita alcohol-related traffic deaths is used more often in other studies, alcohol-related traffic deaths per total traffic deaths better reflects the impact of policies on deterring drunk driving. In addition, regional analyses were conducted to determine the policies that are more effective in certain regions. The findings of this study suggest that zero tolerance laws and increased b…	effective	effective	primary prevention	Long-term effects	25 year	low
360	Maryam Akbari & Mohebat Vali, 2018	Rothschild et al	2006	USA	United States	North America	Subnational	Short-term effects	2002	High income	High income	Social marketing	Social marketing	alcohol-impaired driving(The Road Crew program)	All road users	all of used road( 21–34-year-old)	Before and after	Mean number of drinks on night , . Proportion either driving self or riding with someone else on the night , odds ratios from logistic regression for driving self/riding with someone else vs. using other mode of transportation on the night	secondary prevention / secondary outcome	Both	accident/change behaviour	Results showed a significant shift in riding/driving behavior, especially among 21–34-year olds, a projected 17% decline in alcohol-related crashes in the first year, no increase in drinking behavior, and large savings between the reactive cost of cleaning up after a crash and the proactive cost of avoiding a crash. Programs have become self-sustaining based on fares and tavern contributions,and …	effective	effective	secondary prevention / secondary outcome	Short-term effects	1 year	low
361	Maryam Akbari & Mohebat Vali, 2018	Zivkovic et al	2013	Serbia	Serbia	Europe & Central Asia	national	Long-term effects	2006	Low income	Upper middle income	Legislation	Legislation	drinking(new traffic safety law stipulates the new limit to be 0.3 g/l.)	All road users	all road user	case-control study	The annual distribution of BAC ranges, proportions of drivers with BAC over 0.5 and 0.3 g/l, with their average BAC.	secondary outcome	secondary outcome	change behaviour	The average age for these drivers was 40.2 ± 15.4 years, with a significant male predominance of 152 men to 9 women152.000, p<0.001). This study has shown Alcohol consumption Blood alcohol concentration Legal limit Legislation no decrease in the ratio of drivers under the influence of alcohol vs. all drivers (Pearson 2 =4.415, df=5,p=0.491),nor in the number of drivers under the influence of alco…	non-effective	non-effective	secondary outcome	Long-term effects	6 year	high
362	Maryam Akbari & Mohebat Vali, 2018	Kaplan et al	2007	Israel	Israel	Middle East & North Africa	national	Long-term effects	1990	High income	High income	Legislation	Legislation	drinking(BAC limit reduction)	All road users	all road user	others	traffic fatalities	primary prevention	death/injury	death	BAC laws are more effective in terms of reduction of number	effective	effective	primary prevention	Long-term effects	15 year	low
363	Maryam Akbari & Mohebat Vali, 2018	Blais et al	2015	Canada	Canada	North America	Subnational	Long-term effects	1987	High income	High income	Legislation	Legislation	drinking(.05% blood alcohol concentration limit)	All road users	all road user	Before and after	Descriptive statistics of the yearly number of fatally injured drivers, and number and percent of victims tested for alcohol by Canadian provinces from 1987 to 2010, Trends in the percentage of fatally injured drivers with BAC over the legal limits in each province, Averages in the percentage of fatally injured drivers before-and-after the introduction of administrative BAC laws in five provinces	primary prevention	death/injury	fetality	Results reveal a significant decrease of 3.7% (95% C.I.: 0.9–6.5%) in fatally injured drivers with a BAC level equal or greater than .05% following the introduction of these laws. Reductions were also observed for fatally injured drivers with BAC levels greater that .08% and .15%. The introduction of administrative BAC laws led neither to significant changes in the rate of driving while impaired …	effective	effective	primary prevention	Long-term effects	24 year	low
364	Maryam Akbari & Mohebat Vali, 2018	Campos et al	2013	Brazil	Brazil	Latin America & Caribbean	Subnational	Long-term effects	1981 through December 1987	Low income	Upper middle income	Legislation	Legislation	drinking(new law)	Drivers	driver	Cross-sectional study	percentage Drinking alcohol on the research day before & after	secondary outcome	secondary outcome	change behaviour	Logistic regression analyses controlling for gender and age was used to predict a positive breath test (above 0.2 g/l) and the impact of the new law. These analyses indicated that, after the passage of the new traffic law, there was a 45% decrease in driver behavior with positive breathalyzer results. Having a pattern of alcohol consumption of at least once a week and the habit of drinking and dr…	effective	effective	secondary outcome	Long-term effects	3 year	low
365	Maryam Akbari & Mohebat Vali, 2018	Macdonald et al	2013	Canada	Canada	North America	Subnational	Long-term effects	1996	High income	High income	Legislation	Legislation	new law for drinking drivers(immediate roadside prohibition ()	All road users	all road user	Before and after	Monthly alcohol-related property damage only collision rate per 1,000,000 licensed drivers in BC, 1996–2012,Monthly alcohol-related fatal collision rate per 1,000,000 licensed drivers in BC, 1996–2012, Number of charges and sanctions in the year prior and after the intervention	primary prevention/secondary prevention	Both_2	death/injury/crash	Significant average declines (p < 0.05) in alcohol-related collisions were found as follows: 40.4% for fatal collisions, 23.4% for injury collisions and 19.5% for property damage only collisions. No significant effects were found for any of the three comparable non-alcohol-related types of collisions.	effective	effective	primary prevention/secondary prevention	Long-term effects	17 year	low
366	Maryam Akbari & Mohebat Vali, 2018	Fell et al	2014	USA	United States	North America	Subnational	Short-term effects	2007	High income	High income	Legislation	Legislation	enforcement intensity to alcohol-impaired-driving (drinking)	Drivers	driver	others	% Alcohol-positive (BAC > 0) % Alcohol-impaired (BAC 0.05) % Alcohol intoxicated (BACfic Stops per 10 K drivers0.08)	secondary prevention	Total accident	accident	A higher number of DUI arrests per 10,000 driving-aged population was associated with a lower ratio of drinking-driver crashes to non-drinking-driver crashes (p = 0.035) when controlling for the percentage of legally intoxicated drivers on the roads surveyed in the community from the 2007 NRS. Results indicate that a 10% increase in the DUI arrest rate is associated with a 1% reduction in the dri…	effective	effective	secondary prevention	Short-term effects	1 year	low
367	Maryam Akbari & Mohebat Vali, 2018	Lai et al	2010	Taiwan	Taiwan	East Asia & Pacific	national	Short-term effects	2007 August	High income	High income	Road safety	Road safety	variable message signs (VMS)(color scheme and message lines)	Drivers	driver	Cross-sectional study	Means and standard deviations of response times and correct percentage under levels of independent variables.	secondary outcome	secondary outcome	driving performance and safety	Results of analysis showed that color scheme and number of message lines are significant factors for participants’ response time to VMS. Participants responded faster for twocolor than for one- and three-color scheme. Participants also took less response time for double line message than for single and triple line message. Both color scheme and number of message lines had no significant effect on…	effective	effective	secondary outcome	Short-term effects	under 1 month	Moderate
368	Maryam Akbari & Mohebat Vali, 2018	Langford et al	2008	Australia	Australi	East Asia & Pacific	national	Long-term effects	1988	High income	High income	Legislation	Legislation	licensing(age-based mandatory)	Drivers	driver (older driver)	Cross-sectional study	Per-licence fatality rates in target road crashes associated with Victorian older drivers, relative to NSW older drivers, for the most recent 10-year period, Passenger:driver ratios in fatal crashes per driver age category, Victoria and NSW during the most recent 10-year period	primary prevention	death/injury	death	When fatality outcomes were considered relative to the number of 80-plus year-olds in the Victorian and NSW populations, there was no significant difference in the overall fatality rate between the two groups. Similarly, there was no significant difference between the two groups in terms of the fatality rate for all other road users and for road users not in the older drivers’ vehicles. When fata…	non-effective	non-effective	primary prevention	Long-term effects	10 years	low
369	Maryam Akbari & Mohebat Vali, 2018	Goodwin et al	2012	USA	United States	North America	Subnational	Short-term effects	2008 17 October	High income	High income	Legislation	Legislation	cell phone restriction	Drivers	driver (teenage driver)	others	Observed cell phone use among teenage drivers before and two years after North Carolina’s teenage driver cell phone restriction was implemented.	secondary outcome	secondary outcome	change behaviour	A logistic regression analysis showed the decrease in cell phone use did not significantly differ between the two states. Although hand-held cell phone use decreased, there was an increase in the likelihood that drivers in North Carolina were observed physically manipulating a phone. Finally, a mail survey of teenagers in North Carolina showed awareness for the cell phone restriction now stands a…	non-effective	non-effective	secondary outcome	Short-term effects	3 month	low
370	Maryam Akbari & Mohebat Vali, 2018	Beadnell et al	2012	USA	United States	North America	Subnational	Long-term effects	2007	High income	High income	Education	Education	traffic psychology(motivation-enhancing program)	Drivers	driver	Before and after	means (standard deviations) and percentages, by condition, postintervention change in the percentage of participants who perceived themselves at risk for addiction	secondary outcome	secondary outcome	change behaviour	When significant, findings varied in magnitude from small to medium effects. Participants in both interventions showed intentions to use statistically significantly less alcohol and drugs in the future compared to their previous use, and differences between the groups were not statistically significant. Otherwise, findings favored PFL. PFL exhibited greater benefit than IAU on understanding toler…	effective	effective	secondary outcome	Long-term effects	3 year	low
371	Maryam Akbari & Mohebat Vali, 2018	Glendon & et al	2014	Australia	Australi	East Asia & Pacific	Subnational	Short-term effects		High income	High income	Education	Education	traffic psychology(novice driver training programs)	Drivers	driver	Before and after	Significant main effect for Gender in overall attitudes toward unsafe driving (combined intervention and control groups), Effects from 2 × 2 factorial ANOVAs for attitudes toward unsafe driving subscales.	secondary outcome	secondary outcome	attitudes/knowledge/ perceived risk	While no changes in attitudes toward unsafe driving were found for the control group, the intervention group reported riskier attitudes toward unsafe driving behaviors from T1 to T2 and T3. No differences were found from T1 to T3 in perceived risk toward unsafe driving for either the intervention or control groups. Implications of the study include encouraging a higher rate of road safety program…	non-effective	non-effective	secondary outcome	Short-term effects	6 week	low
372	Maryam Akbari & Mohebat Vali, 2018	Shim et al	2015	Kenya	Kenya	Sub-Saharan Africa	Subnational	Short-term effects	2010	High income	High income	Road safety	Road safety	Automated speed enforcement system (ASES)	All road users	all road user	Before and after	Mean and variance of vehicle speeds across four ASESs	secondary prevention	Total accident	accident	An analysis of traffic data shows that drivers indeed diminish their speeds near enforcement locations, and accelerate shortly after passing the locations. To investigate how this behavior affects safety performance, this study, by using Empirical Bayes analysis with comparison groups, compares crash occurrences along a certain section before and after the installation of ASES. The comparative an…	non-effective	non-effective	secondary prevention	Short-term effects	1 year	low
373	Maryam Akbari & Mohebat Vali, 2018	Gregersen et al	2000	Sweden	Sweden	Europe & Central Asia	national	Long-term effects	1992	High income	High income	Legislation	Legislation	licensing(lowering the age limit)	Drivers	driver (learner driver)	Before and after	Incidence density ratio (IDR) estimates and 95% confidence intervals concerning differe 2 years with a licence (men and women)	secondary prevention	Total accident	accident	The results show that after the reform there was a general reduction in the accident risk (accidents per 10 million km) of novice drivers with approximately 15%. Additional analyses show that the reduction of accident risk in the group who utilised the new age limit was approximately 40%, whereas those who did not utilise the prolonged training period did not benefit at all. Between 45 and 50% of…	effective	effective	secondary prevention	Long-term effects	6 year	low
374	Maryam Akbari & Mohebat Vali, 2018	Marmeleira et al	2009	Portugal	Portugal	Europe & Central Asia	Subnational	Short-term effects		High income	High income	Teraffic user safty	Teraffic user safty	(exercise program)	Drivers	driver	Before and after	Measurements at baseline and at 12 weeks.	secondary outcome	secondary outcome	driving performance and safety	Behavioral speed improvements were found in reaction time, movement time, and response time (both in single- and dualtask conditions); visual attention improvements took place in speed processing and divided attention; psychomotor performance improvements occurred in lower limb mobility. These results showed that exercise is capable of enhancing several abilities relevant for driving performance …	effective	effective	secondary outcome	Short-term effects	1 month- <1 year	low
375	Maryam Akbari & Mohebat Vali, 2018	Wouters et al	2000	Netherlands	Netherlands	Europe & Central Asia	national	Long-term effects		High income	High income	Vehichle safty	Vehichle safty	‘vehicle data recorders(monitoring driver behaviour)	Drivers	driver	Before and after	Minimum number of vehicles required in the trial	secondary prevention	Total accident	accident	Analysis of the effects of the use of data recorders in these fleets resulted in an average estimated accident reduction of some 20%. The analysis shows that the actual savings vary depending on the transport sector involved and on the prior level of the fleet’s safety record. Further studies are needed to identify the more promising application of such a use of traffic data recorders as a means …	effective	effective	secondary prevention	Long-term effects	14 month	low
377	Maryam Akbari & Mohebat Vali, 2018	Voas et al	2002	USA	United States	North America	international	Long-term effects	33604	High income	High income	Vehichle safty	Vehichle safty	alcohol ignition interlocks	Drivers	driver	Before and after	Licensed drivers, crashes, and enforcement indexes , DWI rate per drivers alcohol-related crash	secondary outcome	secondary outcome	DUI recidivism	This paper reports on a study of a court policy that created a strong incentive for impaired driving offenders to install interlocks by making traditional penalties, such as jail or electronically monitored house arrest, the alternative to participation in an interlock program. Comparison of the recidivism rates of offenders subject to this policy with offenders in similar, nearby courts, not usi…	effective	effective	secondary outcome	Long-term effects	6 year	low
378	Maryam Akbari & Mohebat Vali, 2018	Cooper et al	2005	USA	United States	North America	Subnational	Long-term effects	1991	High income	High income	Legislation	Legislation	Passenger restrictions	Drivers	driver (teenage driver)	Before and after	Passenger deaths and injuries prevented, Average number of teenage passengers in not-at-fault cars driven by 16 and 25–54-year-old drivers, . Average number of teenage passengers in crashes with 16-year-old drivers	primary prevention/secondary prevention	Both_2	death/injury/accidet	this study found that teenage passengers are a causal factor in crashes of 16-year-old drivers and that in the three years following implementation of the new law, the average number of teenage passengers carried by 16-year-olds decreased by approximately 25%. Without considering the beneficial effect of a decrease in the crash rate, the decrease in the number of teenage passengers in actual cras…	effective	effective	primary prevention/secondary prevention	Long-term effects	7 year	low
379	Maryam Akbari & Mohebat Vali, 2018	Robertson et al	2009	USA	United States	North America	Subnational	Long-term effects		High income	High income	Education	Education	Mississippi Alcohol Safety Education Program (MASEP) and new version of the curriculum	Drivers	driver	Before and after	The effect of program completion and program version on 3-year DUI recidivism(Hazard ratio)	secondary outcome	secondary outcome	DWI recidivism	The hazard of recidivism was lower for individuals who completed the program than for individuals who did not complete or did not enroll in the program. Recidivism rates were further reduced following the introduction of curriculum revisions. Attendance of court-mandated remedial intervention programs lower subsequent DUI arrests and program content is associated with lower rates.	effective	effective	secondary outcome	Long-term effects	3 year	Moderate
380	Maryam Akbari & Mohebat Vali, 2018	Watson et al	2014	Australia	Australi	East Asia & Pacific	Subnational	Long-term effects	July 2007	High income	High income	Social marketing	Social marketing	‘Skip-per’ program	Drivers	driver	others	Number of positive and negative random breath tests for each area before and after intervention,Number of alcohol and non-alcohol related crashes for each area before and after intervention	secondary outcome	secondary outcome	change awareness	The survey results indicate that awareness of the program in the intervention area was quite high four months following its introduction and that this was maintained at 16 months. The results also suggest that the ‘Skipper’ program and the related publicity had positive impacts on behaviour with an increase in the proportion of people participating in designated driver as a passenger. It is less …	effective	effective	secondary outcome	Long-term effects	16 month	low
381	Maryam Akbari & Mohebat Vali, 2023	Wickens et al	2018	Canada	Canada	North America	Subnational	Long-term effects	2011 May	High income	High income	Legislation	Legislation	BAC between 0.05% and 0.08%,(Multiple warn range (MWR)	Drivers	driver	Before and after	Mean difference between pre- and post-workshop questionnaire scores for MWR offenders–Education Workshop , Mean difference between pre- and post-workshop questionnaire scores for MWR offenders–Treatment Workshop	secondary outcome	secondary outcome	knowledge	Similarities in demographic profile and driving history between MWR and first-time CC participants were apparent. MWR offenders scored higher on risk of problem drinking and drink-driving recidivism than either of the CC offender groups. Second-time CC offenders scored higher on these measures than first-time CC offenders. Following BOT participation, MWR participants demonstrated positive change…	effective	effective	secondary outcome	Long-term effects	4 year	low
382	Maryam Akbari & Mohebat Vali, 2018	Ma et al	2016	Canada	Canada	North America	Subnational	Long-term effects	2005 1 July	High income	High income	Vehichle safty	Vehichle safty	ignition interlock installation	Drivers	driver (foralcohol-impaired drivers)	Before and after	Bi-monthly mean pre-trial elapsed time, Ignition interlock installation rate as a function of time	secondary outcome	secondary outcome	recidivism	After Program implementation, installation rates increased by 54% and pre-trial elapsed timedecreased by 146 days. Results suggest no effect on post-interlock recidivism.	non-effective	non-effective	secondary outcome	Long-term effects	10 years	high
383	Maryam Akbari & Mohebat Vali, 2018	Hanowski et al	2009	USA	United States	North America	Subnational	Long-term effects	2004 May	High income	High income	Law enforcement	Law enforcement	hours-of-service (revised set of regulations)	Drivers	driver (truck drivers)	Before and after	Trigger types used to flag critical incidents in the FOT dataset, Critical incidents and total opportunities by driving-hour for hours 1 through 11, in which the subject driver was at fault	secondary outcome	secondary outcome	critical incident risk	The results found a strong positive correlation to national traffic density data. As an impact on U.S. national transportation policy, the results of this study do not support the hypothesis that there is an increased risk resulting from CMV drivers driving in the 11th driving-hour as compared to the 10th driving-hour, or any hour.	non-effective	non-effective	secondary outcome	Long-term effects	17 month	Moderate
384	Maryam Akbari & Mohebat Vali, 2018	Osama et al	2016	Canada	Canada	North America	Subnational	Long-term effects	2009	High income	High income	Road safety	Road safety	bike network structure	Bicyclists	byciclist (cycle)	others	Non-Straight Links in the City of Vancouver Bike Network, Slopes of the Bike Network Links.	secondary prevention	Total accident	collisions	The models showed that cyclist collisions were positively associated with bike and vehicle exposure. The exponents of the exposure variables were less than one which supports the “safety in numbers” hypothesis. Moreover, the models showed positive associations between cyclist collisions and the bike network connectivity and linearity indicators. In contrast, negative associations were found betwe…	effective	effective	secondary prevention	Long-term effects	5 year	low
385	Maryam Akbari & Mohebat Vali, 2018	Schagen et al	2016	Netherlands	Netherlands	Europe & Central Asia	national	Short-term effects	2010 31 March	High income	High income	Social marketing	Social marketing	anti-speeding campaign	Drivers	driver	Cross-sectional study	Number of locations in different conditions, Average speed (km/h) at 30 km/h speed limit locations with and without local posters in the six observation periods, Percentage of vehicles exceeding the speed limit at 30 km/h speed limit locations with and without local posters in the six observation periods.	secondary outcome	secondary outcome	speed limit/change behavoir	The average speed on the 50 km/h roads was 46.2 km/h, and 36.1 km/h on the 30 km/h roads. The average proportions of vehicles exceeding the speed limit were 33.3% and 70.1% respectively. For the 30 km/h roads, the data shows differences in speed and speeding behaviour between the six distinguished observation periods, but overall these differences cannot be logically linked to the contents of the…	non-effective	non-effective	secondary outcome	Short-term effects	16 week	Moderate
386	Maryam Akbari & Mohebat Vali, 2023	Nazif-Munoz et al	2018	Chile	Chile	Latin America & Caribbean	national	Long-term effects	2002	High income	High income	Legislation	Legislation	child restraint	Passengers	occupant (child occupant)	Before and after	Non-fatal and fatal traffic injuries prevented by the CRL and the National Decree in Chile, nationally and by regions, rate of child fatality	primary prevention	death/injury	death/injury	Nationally, the child restraint policies were associated with a 39.3% (95% CI: 4.7; 73.9) reduction in child occupant fatalities, but no significant decrease was observed in child severe injuries. These interventions were associated with a 75.3% (95% CI: 15.6; 135.1) reduction in the rate of child occupant fatalities in the southern regions, and a 32.9% (95% CI: 1.1; 67.0) reduction in the rate o…	effective/non-effective	multi-outcome	primary prevention	Long-term effects	13 years	low
387	Maryam Akbari & Mohebat Vali, 2023	Zeuwts et al	2018	Belgium	Belgium	Europe & Central Asia	Subnational	unknown	unknown	High income	High income	Education	Education	hazard perception intervention	Bicyclists	bicyclists	Before and after	Mean response rate (A) and reaction times (B) for the adults and children on the pre-test, post-test and retentiontest for overt and covert latent hazards	secondary outcome	secondary outcome	hazard perception	Children responded to more covert hazards immediately after the intervention (p < 0.05), but did not improve their response rate for overt hazards. Reaction times for the covert hazards improved on the post-test (p < 0.001) compared to the pre-test but this effect was reduced on the retention test. There was no effect of the intervention for entry time of the first fixation but the duration of th…	effective	effective	secondary outcome	unknown	unknown	Moderate
388	Maryam Akbari & Mohebat Vali, 2018	Vlahodimitrakou et al	2013	Canada	Canada	North America	national	Short-term effects	2010 July	High income	High income	Road safety	Road safety	Driving Observation Schedule (DOS)	Drivers	driver (older driver)	cohort study	driving maneuvers per trip , Appropriate and inappropriate driving behavior observed during DOS	secondary outcome	secondary outcome	performance driver	On average, drivers completed the DOS trip in 30.48 min (SD = 7.99). Inter-rater reliability measures indicated strong agreement between the trained and the expert observers: intra-class correlations (ICC) = 0.905, CI 95% 0.747–0.965, p < 0.0001 ; Pearson product correlation, r (18) = .83, p < 0.05. Standard error of the measurement (SEM), method error (ME) and coefficient of variation (CV) measu…	effective	effective	secondary outcome	Short-term effects	2 month	Moderate
389	Maryam Akbari & Mohebat Vali, 2018	Zador et al	2011	USA	United States	North America	Subnational	Long-term effects	2003 june	High income	High income	Vehichle safty	Vehichle safty	ignition interlock program (closer monitoring)	Drivers	drivers	Randomized controlled trial	Measures of non-compliance with interlock requirements, number of continuous , Parameter estimates for fixed effects.	secondary outcome	secondary outcome	compliance driver	All the separate non-compliance rates and summary measures derived from them were lower for closer monitored than control drivers for continuous data series of at least 6, 12, or 24 months. The differences for initial test failures and the two summary measures were statistically significant. Most measures of non-compliance decreased significantly as continuous time on the interlock increased. Par…	effective	effective	secondary outcome	Long-term effects	17 month	low
390	Maryam Akbari & Mohebat Vali, 2018	Bates et al	2014	Australia	Australi	East Asia & Pacific	Subnational	Short-term effects	2009 july	High income	High income	Law enforcement	Law enforcement	role of parental and non-parental supervisors graduated driver licensing systems	Drivers	driver (learner driver)	others	Amount of supervised practice provided,Perceived difficulty with time and task of supervision	secondary outcome	secondary outcome	performance driver	Thesample consisted of 522 supervisors from the Australian states of Queensland (n = 204, 39%) and NewSouth Wales (n = 318, 61%). The learner licence requirements in these two states are similar, althoughlearners in Queensland are required to accrue 100 h of supervision in a log book while those in New SouthWales are required to accrue 120 h. Approximately 50 per cent of the sample (n = 255) were…	effective	effective	secondary outcome	Short-term effects	1 month- <1 year	low
391	Maryam Akbari & Mohebat Vali, 2018	Toledo et al	2012	Israel	Israel	Middle East & North Africa	national	Long-term effects	2005 January	High income	High income	Education	Education	first 3 months after obtaining a driving license	Drivers	driver	Before and after	Injury crash statistics for GLL participants and for non-participants ,Means, standard deviations and p-values for participants and non-participants in the sample	secondary prevention	Total accident	accident	The results obtained indicate statistically significant lower crash records for young drivers that participated in the program. Limitations of the evaluation related to self-selection biases are discussed, and practical implications are suggested.	effective	effective	secondary prevention	Long-term effects	3 year	low
392	Maryam Akbari & Mohebat Vali, 2018	Chung et al	2011	Taiwan	Taiwan	East Asia & Pacific	national	Short-term effects	2009 october	High income	High income	Teraffic user safty	Teraffic user safty	driver health assessment	Drivers	drivers (bus)	Cross-sectional study	Reliability, mean, and correlation of drivers’ physical and psychological conditions, and perceived company safety culture	secondary outcome	secondary outcome	perceived safety	Analysis of a sample of 785 drivers shows that age, body mass index, depression, daily working hours, perceived company safety culture, and health problems are the factors significantly affecting self-rated health. Depression has the greatest effect among all factors except health problems. Unlike the linear relationships for the other factors, the relationships between depression levels and perc…	effective	effective	secondary outcome	Short-term effects	2 month	low
393	Maryam Akbari & Mohebat Vali, 2018	Vollrath et al	2000	Germany	Germany	Europe & Central Asia	national	Long-term effects	1992	High income	High income	Law enforcement	Law enforcement	effectiveness of police tests in detecting intoxicated driving in	Drivers	driver (intoxicated drivers)	others	Percentages used for the weighting procedure ,Detection rate according to severity of the accident	secondary outcome	secondary outcome	effectiveness of police work.	Comparing these numbers to the intoxicated trips and accidents detected by the police allows a detailed analysis of different components of detection. From those, suggestions are given for increasing the effectiveness of police work.	effective	effective	secondary outcome	Long-term effects	3 year	low
394	Maryam Akbari & Mohebat Vali, 2018	Cooper et al	2003	Canada	Canada	North America	national	Short-term effects	1999	High income	High income	Legislation	Legislation	hands-free message(app)	Drivers	driver	Before and after	Message-related effects on subjects stopping at the traffic signal light ,Message-related effects on subjects running through the amber light ,Message-related effects on subjects weaving through the targets ,Message-related effects on subjects weaving through the targets	secondary outcome	secondary outcome	driver decision-making performance	The results clearly showed a negative impact of the message task on driver decision-making performance when this involved the more complex tasks of weaving and especially left-turning. Such decision-making decrements in the presence of the messages were exacerbated by adverse pavement surface conditions.	non-effective	non-effective	secondary outcome	Short-term effects	1 year	high
395	Maryam Akbari & Mohebat Vali, 2018	Lum et al	2003	Singapore	Singapore	East Asia & Pacific	national	Short-term effects	2001 2 october	High income	High income	Road safety	Road safety	red light cameras	Drivers	driver	Before and after	Red violation rates (vehicles per day) along various lanes	secondary outcome	secondary outcome	Red violation rates	The results indicate that the variable Cam Inst that gathered the impacts of red light camera (RLC) installation on driver decision-making at signalized intersection was significant at 5% level only for the camera approach model of the cross-intersection. The significance of Cam Inst was undermined for the camera approaches at the T-intersections by the inclusion of a significant two-order variab…	effective	effective	secondary outcome	Short-term effects	< 1 month	low
396	Maryam Akbari & Mohebat Vali, 2018	Reyner et al	2010	U.K	United Kingdom	Europe & Central Asia	national	Long-term effects	2000	High income	High income	Road safety	Road safety	motorway service areas (MSAs)	Drivers	driver	Before and after	Means (s.d. error bars) of road traffic collisions (RTCs), and road traffic collisions sub-divided into non-sleep-related collisions (non-SRCs) and sleep-related collisions (SRCs), in 16km sections before and after the 14 motorway service areas,Time of day of total sleep-related collisions (SRCs) and other non-sleeprelated collisions (non-SRCs) before and after MSAs, in the 16km sections, for all…	secondary prevention	Total accident	accident	Within the 16km regions there was a non-significant fall in all RTCs from 355 before MSAs, to 304 afterwards. However, the 22% decrease in SRCs (108 vs. 84) was significant. Cars comprised the greatest reduction in SRCs possibly attributable to a MSA. Including and beyond these 16km regions, there was no correlation between inter-MSA distances and accumulated RTCs or SRCs (n=682 of which 181 were…	effective	effective	secondary prevention	Long-term effects	3 year	low
397	Maryam Akbari & Mohebat Vali, 2018	Meirambayeva et al	2014	Canada	Canada	North America	Subnational	Long-term effects	2002 1 January	High income	High income	Legislation	Legislation	Ontario’s street racing and stunt driving legislation	Drivers	drivers (young male drivers)	Before and after	Medians and confidence intervals for median differences for three speed counting stations.	primary prevention	death/injury	death	A significant intervention effect was found for young male drivers with, on average, 58 fewer collision casualties per month, but not for mature male drivers, when non-speeding casualties were controlled for. No corresponding effect was observed in either comparison (females) group. Conclusion: These findings indicate a reduction in speeding-related casualties among young males of 58 fewer casual…	effective	effective	primary prevention	Long-term effects	8 year	low
398	Maryam Akbari & Mohebat Vali, 2018	Tapp et al	2013	U.K	United Kingdom	Europe & Central Asia	national	Short-term effects	2009	High income	High income	Social marketing	Social marketing	traffic psychology	Drivers	driver (Young males)	Before and after	Mean amber and red rates by event stage, Changes in amber and red rates relative to Event 1	secondary outcome	secondary outcome	improving driving skills.	Results indicate a significant average improvement in driving skills amongst participants who completed the trial. Given the difficulty in engaging and changing behaviour of this specific group, this is regarded as a significant finding.In summary the study provides an indication of proof of concept for the intervention in improving driving skills.	effective	effective	secondary outcome	Short-term effects	7 month	low
399	Maryam Akbari & Mohebat Vali, 2018	Tornero et al	2012	Spain	Spain	Europe & Central Asia	national	Short-term effects	2011 May	High income	High income	Law enforcement	Law enforcement	Asde Driver Test (assess psychological and physical aptitude)	Drivers	driver	Before and after	percentage had a driving license, percentage drove after coming off duty, The mean number of hours of sleep while on duty	secondary outcome	secondary outcome	affects skills driver	Of the 25 residents, 22 cases were therefore included in the data analysis. There were no significant differences in the paired global pre- and post-duty comparison of results, though there were cases in which the results obtained after duty fell short of the recommended criteria for passing the aptitude test. Comments: The Asde Driver Test includes tests relating to anticipation speed, bimanual …	effective	effective	secondary outcome	Short-term effects	under 1 month	Moderate
400	Maryam Akbari & Mohebat Vali, 2018	Davey et al	2014	Australia	Australi	East Asia & Pacific	Subnational	Long-term effects	2007 December	High income	High income	Law enforcement	Law enforcement	roadside drug testing	Drivers	driver	others	Number of roadside drug tests conducted by day of week ,Proportion of positive tests ,Proportion of positive tests by drug type across the Queensland police regions and percentage of drug type detected within each region (in parenthesis).	secondary outcome	secondary outcome	Detection rate	When prevalence rates are examined over time, drug driving detection rates have almost doubled from around 2.0% at the introduction of roadside testing operations to just under 4.0% in the latter years. The most common drug type detected was methamphetamine (40.8%) followed by cannabis (29.8%) and methamphetamine/cannabis combination (22.5%). By comparison, the rate of ecstasy detection was very …	effective	effective	secondary outcome	Long-term effects	6 year	low
401	Maryam Akbari & Mohebat Vali, 2018	Lachapelle et al	2013	USA	United States	North America	national	Long-term effects	spring, summer and fall of 2008, 2009	High income	High income	Education	Education	Bike School safety education program	Bicyclists	byciclist (children )	Before and after	Mean test scores and two-sample mean comparison t-test with equal variances.	secondary outcome	secondary outcome	change behaviour	Both summer camps and school-based programs recorded similar improvements in test results.Children who bicycled with their parents scored higher on the pre-training test but did not improve as much on the post-training test. Without evaluating long-term changes in behavior, it is difficult to ascertain how successful the program is on eventual behavioral and safety outcomes.	non-effective	non-effective	secondary outcome	Long-term effects	3 year	low
402	Maryam Akbari & Mohebat Vali, 2018	Giannini et al	2013	Italy	Italy	Europe & Central Asia	Subnational	Short-term effects	unknown	High income	High income	Education	Education	use of videos in educational programs	All road users	all road user (students)	Before and after	Mean factor scores on the Information and Affective dimensions of the semantic differential scale as a function of the Experimental Group, Scenario, and Intensity. Standard errors are reported in parenthesis ,Mean factor scores on the Positive Mood, Negative Emotions, and Positive Emotions dimensions of the B66 scale as a function of the Experimental Group, Scenario, and Intensity. Standard error…	secondary outcome	secondary outcome	driving behavior	Results showed that the overall emotional activation was significantly higher in the two conditions that employed live video (both with and without verbal explanations). However, scores on the Information dimension were significantly higher in the conditions that contained only verbal descriptions or that combined video and verbal explanations.Results of this experiment suggest that live videos o…	effective	effective	secondary outcome	Short-term effects	under 1 year	Moderate
403	Maryam Akbari & Mohebat Vali, 2018	Boele-Vos et al	2015	Netherlands	Netherlands	Europe & Central Asia	national	Short-term effects	2012 February	High income	High income	Education	Education	one-day advanced rider training course	Motorcyclists	motorcyclists	Randomized controlled trial	Correlation scores for inter-rater accordance of two instructors for the same assessments in pre- and post-test.	secondary outcome	secondary outcome	improved traffic behaviour.	Results indicated that trained participants were rated higher on safe riding than the control group. A positive effect was also found for riding behaviour, i.e., speed and position on the road if it needed to be adapted to increase visibility and in reaction to potential hazard. The training did not affect riders’ assessment of their own riding behaviour. Overall the trained riders performed bett…	effective	effective	secondary outcome	Short-term effects	< 1 month	low
404	Maryam Akbari & Mohebat Vali, 2018	Zhao et al	2006	Canada	Canada	North America	Subnational	Long-term effects	1996	High income	High income	Education	Education	education	Drivers	driver	others	Multivariate (conditional) logistic regression analyses of determinants of self-reported collision involvement for G1 and G2 drivers	secondary prevention	Total accident	accident	Multivariate logistic regression analysis revealed a significantly lower odds of self-reported collision involvement among G1 license holders with driver education (OR: 0.31, 95 % CI: 0.12–0.83). No significant effects were observed for G2 license holders. Other significant predictors of collisions include sex of driver, months of licensure and kilometers driven for G2 license holders.These resul…	effective	effective	secondary prevention	Long-term effects	3 year	low
405	Maryam Akbari & Mohebat Vali, 2018	Albert et al	2010	USA	United States	North America	Subnational	Short-term effects	2010	High income	High income	Education	Education	short-term training(Classroom training: game, story, and song delivered over 4 weeks)	Pedestrians	pedestrian	Before and after	Mean percent correct (SD) on each of three assessments by condition at baseline, one-week post-test, and six-month follow-up.	secondary outcome	secondary outcome	conceptual knowledge	Children in all three experimental conditions showed a significant improvement over the control on the two conceptual assessments. Only children in the game condition significantly improved their behavior on the street-crossing assessment. Furthermore, children in all three experimental conditions retained the same levels of improvement at the six-month followup.These results demonstrate that one…	effective	effective	secondary outcome	Short-term effects	6 month	low
406	Maryam Akbari & Mohebat Vali, 2018	Nasvadi et al	2007	Canada	Canada	North America	Subnational	Long-term effects	2000 1 January	High income	High income	Education	Education	post-license driver education.	Drivers	driver	Before and after	Number of older drivers involved in crashes and violations,Total number of crashes and violations	secondary prevention	Total accident	accident	Findings showed a self-selection bias among older drivers who attended 55 Alive/Mature Driving. Results also showed attendance at the program was associated with an increased number of crashes for men aged 75 years and older, but no effect on subsequent crashes of younger men and women of all ages. Focus group sessions suggested older men who attended the program used fewer strategies to cope wit…	non-effective	non-effective	secondary prevention	Long-term effects	4 year	low
407	Maryam Akbari & Mohebat Vali, 2018	Rider et al	2006	USA	United States	North America	Subnational	Short-term effects	2004 August	High income	High income	Education	Education	novel educational curriculum(drinking)	Drivers	driver	Randomized controlled trial	PARC and Traditional DUI n-sizes by location type (percentages)	secondary outcome	secondary outcome	DUI recidivism	The current research demonstrated that the PARC program is effective in moving participants toward more readiness for change and toward a strategy of planning ahead to avoid driving to any venue in which drinking may occur. Future research will assess the ultimate effect on DUI recidivism.	effective	effective	secondary outcome	Short-term effects	5 month	low
408	Maryam Akbari & Mohebat Vali, 2018	de Craen et al	2013	Netherlands	Netherlands	Europe & Central Asia	national	Long-term effects	2005 September	High income	High income	Education	Education	intensive driving course (IDC)	Drivers	driver	Before and after	Differences in education and performance on the driving test of IDC drivers and traditionally educated drivers,Driving style differences between the intensive driving course and traditionally educated drivers	secondary outcome	secondary outcome	driving skills	Our study indicates that – in the first two years of their driving career – IDC drivers (n = 35) reported an incident significantly more often (43%) than 351 drivers who obtained their driving licence after traditional training (26%). Our study also indicates that the IDC drivers underwent almost the same number of training hours as the drivers who had traditional training, although spacing of th…	non-effective	non-effective	secondary outcome	Long-term effects	2 year	low
409	Maryam Akbari & Mohebat Vali, 2018	Swartz et al	2013	USA	United States	North America	Subnational	Short-term effects	2008 January	High income	High income	Education	Education	parent training program	All road users	parents of children aged 0–24 months	Before and after	Child safety seat simulation recognition test items	secondary outcome	secondary outcome	knowledge	Results from analyses of covariance models show that posttest scores for the intervention condition were significantly higher than those of the control condition on both knowledge and car seat simulation measures. The results, consistent across outcome measures and regardless of child age, suggest that viewing the Keeping Baby Safe In and Around the Car DVD resulted in significant gains in parent…	effective	effective	secondary outcome	Short-term effects	4 month	low
410	Maryam Akbari & Mohebat Vali, 2018	Ducheyne et al	2013	Belgium	Belgium	Europe & Central Asia	national	Short-term effects	2010 December	High income	High income	Education	Education	short-term effects of cycle training	Bicyclists	biycle toddler(4th grade of elementary school)	Randomized controlled trial	Mean baseline values of age, percentage of boys, percentage of normal weight, and socio-economic status (SES) in the total group and the two conditions	secondary outcome	secondary outcome	cycling skills	The cycle training had a statistically significant effect on children’s total cycling skill (F = 46.9 , p < 0.001). On mounting the bicycle and start to cycle (F = 2.6, p = 0.11), cycling one handed (F = 2.0 , p = 0.16), and cycling on a sloping surface (F = 1.5, p = 0.23), no statistically significant effects were detected. On all other cycling skills, time × condition interaction effects were s…	effective	effective	secondary outcome	Short-term effects	3 month	low
411	Maryam Akbari & Mohebat Vali, 2018	Lesch et al	2008	USA	United States	North America	Subnational	Short-term effects		High income	High income	Education	Education	accident scenario training(Warning symbols)	All road users	all of used road	Before and after	Mean percent correct (S.E.) as a function of knowledge type and test session ,Mean composite confidence scores (S.E.) as a function of knowledge type and test session ,Mean reaction times in seconds (S.E.) as a function of knowledge type, trial type, and test session	secondary outcome	secondary outcome	perceived hazard	Benefits of training were observed on all dependent measures: Comprehension improved from 43 to 82% correct, reaction times were reduced by about 2s, and level of confidence in correct responses increased by 23%. Ratings of perceived hazard, intent to comply, and perceived control over accident/injury involvement also increased.It is suggested that accident scenario training can be used to help p…	effective	effective	secondary outcome	Short-term effects	2 week	Moderate
412	Maryam Akbari & Mohebat Vali, 2018	Snowdon et al	2009	USA	United States	North America	Subnational	Short-term effects		High income	High income	Education	Education	multi-media intervention	All road users	parents children 4-8 years	Before and after	Percentage of correct answers at pre-, 6 weeks post-, and 1 year post-test for the weight and height to transition a child from forward facing (FF) to booster seat(BS) system.	secondary outcome	secondary outcome	properly using safety belts	Results indicate that parents’ knowledge of when to accurately and safely transition a child to the appropriate car safety seat based on child’s age, weight and height was retained at the 1 year posttest for children 4–8 years of age. The rates of correct use of safety seats significantly increased 1 year following the intervention program. Other factors that influenced parent’s knowledge include…	effective	effective	secondary outcome	Short-term effects	1 year	low
413	Maryam Akbari & Mohebat Vali, 2018	Goldzweig et al	2013	USA	United States	North America	Subnational	Long-term effects	2011	High income	High income	Education	Education	A high school service-learning intervention	Drivers	driver	Before and after	Pre and post-intervention difference in seat belt use ,Adjusted estimates of factors associated with seat belt use post-intervention among teen drivers	secondary outcome	secondary outcome	seat belt use	Overall seat belt use rate increased by 12.8%, from 70.4% at baseline to 83.2% post-intervention (p < 0.0001). A statistically significant increase in seat belt use was noted among white, black, and Hispanic teen drivers. However, black and Hispanic drivers were still less likely to use seat belts while driving compared to white drivers. Female drivers and drivers who had passengers in their vehi…	effective	effective	secondary outcome	Long-term effects	2 year	low
414	Maryam Akbari & Mohebat Vali, 2018	Shell et al	2015	USA	United States	North America	Subnational	Long-term effects	2003 January	High income	High income	Education	Education	first two years of driving in a graduated licensing system	Drivers	driver	Cross-sectional study	Logistic regression predicting crashes in the first year of driving following POP ,Logistic regression predicting violations in the first year of driving following POP,Logistic regression predicting crashes in the second year of driving following POP	secondary prevention/secondary outcome	Both	accident/violences	In both year one and two of driving, teens in the certification log cohort had higher odds of a crash, injury or fatal crash, violation, or alcohol-related violation.Findings support that relative to a supervised driving certification log approach, teens taking driver education are less likely to be involved in crashes or to receive a traffic violation during their first two years of driving in a…	effective	effective	secondary prevention/secondary outcome	Long-term effects	8 year	low
415	Maryam Akbari & Mohebat Vali, 2018	Perrissol et al	2011	France	France	Europe & Central Asia	national	Short-term effects		High income	High income	Education	Education	education	Drivers	drivers	Before and after	Mean levels of comparative optimism (and standard deviations) as a function of driver group and assumed control of the accident scenarios	secondary outcome	secondary outcome	increasing safety	Results show that the training course efficiently reduced comparative optimism in high control, but not in low control situations. Mechanisms underlying this finding and implications for the design of road safety training courses are discussed.	effective	effective	secondary outcome	Short-term effects	under 1 year	high
416	Maryam Akbari & Mohebat Vali, 2018	Boccara et al	2011	France	France	Europe & Central Asia	Subnational	Short-term effects	2008	High income	High income	Education	Education	education self-efficacy	Drivers	driver	Cross-sectional study	Number of students and mean and standard deviation of driving hours by gender and training step,Mean and standard deviation of students’ self-ratings for each item of the selfassessment scale ,Percentages of student drivers who self-rated negatively,Number of students’ driving hours by instructor change(s) ,Correlation matrix: self-ratings, instructors changes, total number of hours taken by stud…	secondary outcome	secondary outcome	self-assessment scale	As a result, the present study examined the time course of student drivers’ self-assessments in relation to their general driving abilities during the four steps of French driver training. We used Victoir et al.’s (2005) self-efficacy scale, which we translated into French. We set four goals for the present study: (1) to examine the psychometric qualities of this self-assessment scale, (2) to stu…	non-effective	non-effective	secondary outcome	Short-term effects	under 1 year	Moderate
417	Maryam Akbari & Mohebat Vali, 2018	Isler et al	2011	New zealand	New zeal	East Asia & Pacific	national	Short-term effects		High income	High income	Education	Education	training in higher-order driving skills (e.g., perceptual, motivational, insight)	Drivers	driver	Cross-sectional study	Means and Standard Deviations and repeated measures post hoc F statistics for the self-reported data on the Driver Attitude Composite score and the four subscales Close Following;Overtaking Speeding and Drinking Driving) and on Drive Confidence (13 questions) of the three experimental groups.	secondary outcome	secondary outcome	hazard perception, safer attitudes	In terms of on road driving, the participants who received higher-order driving skill training showed a statistically significant improvement in relation to visual search and the composite driving measure. This was accompanied by an improvement in hazard perception, safer attitudes to close following and to dangerous overtaking and a decrease in driving related confidence. The participants who re…	effective	effective	secondary outcome	Short-term effects	under 1 year	Moderate
418	Maryam Akbari & Mohebat Vali, 2018	Harrison et al	2004	Australia	Australi	East Asia & Pacific	Subnational	Long-term effects	2002	High income	High income	Education	Education	education	Drivers	driver	others	(CBT) and speed camera programmes introduced in 1993. A major feature of the package was the use of emotion and shock advertising	secondary outcome	secondary outcome	incresing driving experience	The analysis of these data suggests that learner drivers	effective	effective	secondary outcome	Long-term effects	24 month	low
419	Maryam Akbari & Mohebat Vali, 2018	Walton et al	2001	New zealand	New zeal	East Asia & Pacific	national	Long-term effects	1998	High income	High income	Social marketing	Social marketing	speed and safety campaign messages	Drivers	driver	others	The mean speeds reported for self and average other in two conditions — 50 kph zone and 100 kph zones, (N=113) ,Percentage of drivers recognising the slogans as belonging to a particular advertisement (N=113) ,presents the means and standard deviations of responses whether the advertising messages are seen to apply to others or selves for the 100 kph condition ,presents the means and standard dev…	secondary outcome	secondary outcome	perception risk	Evidence is presented supporting the hypothesis that drivers who have a biased perception of their own speed relative to others are more likely to ignore advertising campaigns encouraging people not to speed. A method of self-other-actual comparisons detects biased perceptions when the standard method of self-other comparison does not. In particular, drivers exaggerate the perceived speed of othe…	effective	effective	secondary outcome	Long-term effects	2 year	low
420	Maryam Akbari & Mohebat Vali, 2018	Carstensen et al	2002	Denmark	Denmark	Europe & Central Asia	national	Long-term effects	1986	High income	High income	Education	Education	education	Drivers	driver	Before and after	The change in multiple-vehicle accidents and single accidents in the official statistics and in the questionnaire study before and after the change in driver The change in multiple-vehicle accidents and single accidents in the official statistics and in the questionnaire study before and after the change in driver educational	primary prevention	death/injury	accident	It seemed, therefore, reasonable to attribute the effect to the changes in driver education. In the present study, two groups of new car drivers — trained according to the old and new programs respectively — were followed-up with four questionnaires through their first 5.5 years as drivers. The decrease in accidents found in the official statistics was also found for the drivers in the questionna…	effective	effective	secondary prevention	Long-term effects	4 year	low
421	Maryam Akbari & Mohebat Vali, 2018	Berg et al	2004	Sweden	Sweden	Europe & Central Asia	national	Long-term effects	1994	High income	High income	Education	Education	Driving school and Lay-instruction	Drivers	driver	Before and after	number of accidents in the analysis	secondary prevention	Total accident	accident	Four accident classes were identified and quantified, of which the first two were more typical of rural areas: (1) accidents in rural areas on straight stretches and related to speed limit 70km/h (n= 306); (2) accidents in rural areas on straight stretches and high-speed related (n = 97); (3) accidents in built-up areas, low-speed related and of the type rear-end (n = 298); and (4) accidents in b…	effective	effective	secondary prevention	Long-term effects	6 year	low
422	Maryam Akbari & Mohebat Vali, 2018	Owsley et al	2003	USA	United States	North America	Subnational	Short-term effects		High income	High income	Education	Education	educational curriculum	Drivers	driver	Before and after	Pre-test findings on demographic, functional, health, and depression variables for the total sample and stratified by group ,Pre-test questionnaire measuresa serving as the dependent variables, listed for the total sample and stratified by group ,Pre-test (baseline) and 6 months post-test variables for the Intervention Plus Usual Care Group and the Usual Care Only Group ( control )	secondary outcome	secondary outcome	increasing safety	At post-test, drivers who had received the educational intervention were more likely to acknowledge that the quality of their eyesight was less than excellent, report a higher frequency of avoiding challenging driving situations (e.g. left-turns) and report performing more self-regulatory practices ( e.g. three right-turns) as compared to controls. Additionally, drivers in the educational interve…	effective	effective	secondary outcome	Short-term effects	6 month	low
423	Maryam Akbari & Mohebat Vali, 2018	Savage et al	2006	USA	United States	North America	international	Long-term effects	1996	High income	High income	Social marketing	Social marketing	Operation Lifesaver(public education)	Pedestrians	Pedestrians (rail–highway grade crossing)	Cross-sectional study	annual averages by state ,Year-to-year variability in OL activity by state	primary prevention/secondary prevention	Both_2	death/accident	The analysis finds that increasing the amount of educational activity will reduce the number of collisions with a point elasticity of ?0.11, but the effect on the number of deaths cannot be concluded with statistical certainty.	non-effective/effective	multi-outcome	primary prevention/secondary prevention	Long-term effects	7 year	low
424	Maryam Akbari & Mohebat Vali, 2018	Hossinger et al	2012	Australia	Australi	East Asia & Pacific	Subnational	Long-term effects	1998	High income	High income	Law enforcement	Law enforcement	more penalties(seat belt scenarios (left) and speeding scenarios)	Drivers	drivers car	others	Range variation attribute values enforcementdensity and penalty size used the seat belt scenarios left and speedingscenarios ,Pearson correlation coefficients of stated frequency of seat belt use and speeding with enforcement density and penalty size (p = error probability of rejecting the null hypothesis). ,Linear regression model of stated frequency of seat belt use and speeding in the scenario…	secondary outcome	secondary outcome	speed limit	All three factors are predicted to be effective in reducing speeding. According to the model, one additional enforcement event per year will cause a driver to reduce his current frequency of speeding by 5%. A penalty increase of 10 Euros is predicted to have the same effect. An announcement of stronger enforcement or higher fines is predicted to have an additional effect on behavior, independent …	effective	effective	secondary outcome	Long-term effects	4 year	low
425	Maryam Akbari & Mohebat Vali, 2018	Vanlaar et al	2014	Canada	Canada	North America	Subnational	Long-term effects	1994 January	High income	High income	Law enforcement	Law enforcement	Winnipeg’s photo enforcement(camera)	Drivers	driver	Before and after	Percentage change in right-angle crashes at 48 camera intersections ,Percentage change in rear-end crashes at 48 camera intersections ,Percentage change in injury crashes at 48 camera intersections ,Percentage change in PDO crashes at 48 camera intersections ,Percentage change in speeding violations (1 km/h over speed limit) at 50 km/h winter camera sites,Percentage change in serious speeding vio…	secondary prevention/secondary outcome	Both	crashs/violences	The time series analyses showed that for crashes related to red-light running, there had been a 46% decrease in right-angle crashes at camera intersections, but that there had also been an initial 42% increase in rear-end crashes. For crashes related to speeding, analyses revealed that the installation of cameras was not associated with increases or decreases in crashes. Results of the intersecti…	effective	effective	secondary prevention/secondary outcome	Long-term effects	14 year	low
426	Maryam Akbari & Mohebat Vali, 2018	Yannis et al	2007	Greece	Greece	Europe & Central Asia	national	Long-term effects	1998	High income	High income	Law enforcement	Law enforcement	intensification of Police enforcement (Alcohol enforcement)	All road users	all road user	others	values considered in the analysis ,Negative binomial multilevel models for the regional effect of enforcement on road accidents, The variance components model , the number of accidents	secondary prevention	Total accident	accident	Results indicate that there are significant spatial dependences among road accidents and enforcement. Additionally, it is shown that these dependences are more efficiently interpreted when regions are determined on the basis of qualitative similarities than on the basis of geographical adjacency.	effective	effective	secondary prevention	Long-term effects	5 year	low
427	Maryam Akbari & Mohebat Vali, 2018	Robinson et al	2001	New zealand	New zeal	East Asia & Pacific	national	Long-term effects	1990	High income	High income	Legislation/social marketing	multi intervention	helmet use	Bicyclists	byciclist (cycle)	Before and after	Numbers of head injuries and limb fractures to adult cyclists admitted to hospitals in New Zealand, the percentage of adults wearing helmets	primary prevention	death/injury	injury	However, the pre-law increase in adults wearing helmets (from 30% in 1990 to 43% in 1993) was accompanied by a fall of 45 head injuries per 100 limb injuries (i.e. ?3.47 for every 1% increase in helmet wearing) compared with a fall of 11 when wearing increased from 43 to 93% with the law (?0.23 for every 1% increase in wearing). Unless voluntary wearing is 15 times more effective in reducing head…	non-effective	non-effective	primary prevention	Long-term effects	10 years	low
428	Maryam Akbari & Mohebat Vali, 2018	Ichikawa et al	2003	Thailand	Thailand	East Asia & Pacific	Subnational	Long-term effects	1994- 1997	Low income	Upper middle income	Legislation	Legislation	helmet use	Motorcyclists	motorcyclists	Before and after	Comparison of injured body regions and outcome among injured motorcyclists before and after enforcement of the helmet acta ,Number, proportion and relative percent change of injured motorcyclists who body regions and outcome, before and after enforcement of the helmet act used helmet, by sex, age, occupation, time of motorcycle crashes injured , Fatality risk estimates according to implementation…	primary prevention	death/injury	death/injury	After enforcement of the helmet act, helmet-wearers increased five-fold while head injuries decreased by 41.4% and deaths by 20.8%. Those who had head or neck injuries or died were less likely wearing a helmet. Compliance of helmet use was lower at night. Fatality of injured motorcyclists did not significantly decrease in the post-act period and among helmet-wearers.	non-effective/effective	multi-outcome	primary prevention	Long-term effects	4 year	low
429	Maryam Akbari & Mohebat Vali, 2018	Bambach et al	2013	Australia	Australi	East Asia & Pacific	national	Long-term effects	2001	High income	High income	Legislation	Legislation	helmet use	Bicyclists	byciclist (cycle)	case-control study	Odds ratios for associations with head injury resulting from helmet use compared with non-helmet use, from multiple variable logistic regression analysis of cyclist casualties resulting from motor vehicle collisions,Odds ratios for associations with all head injury (compared with no head injury casualty controls),Survival risk ratios (SRR) for ICD-10 head injury codes.	secondary prevention	Total accident	collisions	Helmet use was associated with reduced risk of head injury in bicycle collisions with motor vehicles of up to 74 %, and the more severe the injury considered, the greater the reduction. This was also found to be true for particular head injuries such as skull fractures, intracranial injury and open head wounds. Around one half of children and adolescents less than 19 years were not wearing a helm…	effective	effective	secondary prevention	Long-term effects	9 year	low
430	Maryam Akbari & Mohebat Vali, 2018	Coben et al	2007	USA	United States	North America	international	unknown	unknown	High income	High income	Legislation	Legislation	helmet use	Motorcyclists	motorcyclist	Cross-sectional study	Hospitalized motorcycle injury cases according to state helmet legislation ,Injury matrix for motorcycle-related hospitalized cases	primary prevention	death/injury	death /injury	Results revealed that motorcyclists hospitalized from states without universal helmet laws are more likely to die during the hospitalization, sustain severe traumatic brain injury, be discharged to long-term care facilities, and lack private health insurance. This study further illustrates and substantiates the increased burden of hospitalization and long-term care seen in states that lack univer…	effective	effective	primary prevention	unknown	unknown	Moderate
431	Maryam Akbari & Mohebat Vali, 2018	Keng et al	2005	Taiwan	Taiwan	East Asia & Pacific	national	Long-term effects	1999	High income	High income	Legislation	Legislation	helmet use	Motorcyclists	motorcyclist	others	means standard deviations ,Logit estimates of the probability of motorcycle fatalities,Odds ratio estimates and Wald confidence interval (C.I.) for selected independent variables,The proportion of motorcyclists wearing a helmet: 1999–2001 ,Logit estimates of the probability of head and neck injuries	primary prevention	death/injury	death/injury	The results show that sample selection does not seriously bias the estimate of helmet effectiveness and helmets reduce the probability of death in a crash by 40%, which is higher than what was previously found. Without helmets, the number of motorcyclists killed in 2001 would have jumped by 51%. The estimated proportion of helmeted motorcyclists has increased from 71 to 78% between 1999 and 2001,…	effective	effective	primary prevention	Long-term effects	3 year	low
432	Maryam Akbari & Mohebat Vali, 2018	Hill et al	2009	Vietnam	Vietnam	East Asia & Pacific	national	Short-term effects	2007 15 September	Low income	Lower middle income	Social marketing	Social marketing	print media( re-introduction of mandatory helmet legislation)	Motorcyclists	motorcyclists	Before and after	Section headings and qualitative analysis themes and codes, with frequency of codes by phase of implementation ,Factors influencing implementation of mandatory helmet legislation in Viet Nam	secondary outcome	secondary outcome	helmet use	The study documents the justification and promotion of the legislation, and the mechanisms for preparing for its implementation at a national and local level, developing solutions and encouraging the replication of successful strategies. It records opposition and obstacles to helmet use, and concerns raised around the quality of helmets purchased. In return, the press notes the response of the ma…	effective	effective	secondary outcome	Short-term effects	4 month	low
433	Maryam Akbari & Mohebat Vali, 2018	Houston et al	2008	USA	United States	North America	national	Long-term effects	1975	High income	High income	Legislation	Legislation	helmet use	Motorcyclists	Motorcyclist	Before and after	Universal helmet laws and fatality rates, 1975–2004 ,Universal and partial helmet laws and fatality rates ,Percent change in average motorcycle fatality rates in states that switched from no helmet law to a partial helmet law	primary prevention	death/injury	death	Depending on the particular measure that is employed, states with universal helmet laws have motorcyclist fatality rates that are on average 22–33% lower in comparison to the experience with no helmet law. Additionally, partial coverage helmet laws are associated with reductions in motorcyclist fatality rates of 7–10%, on average.	effective	effective	primary prevention	Long-term effects	30 year	low
434	Maryam Akbari & Mohebat Vali, 2018	Abbas et al	2012	United Arab Emirates	United Arab Emirates	Middle East & North Africa	international	unknown	unknown	High income	High income	Legislation	Legislation	helmet use	Motorcyclists	motorcycle riders	Cross-sectional study	Correlations between studied variables , Median (range) studied variables in the countries with standards required for motorcycle helmets and those without them ,Multiple linear regression model defining factors affecting logarithmic transformation of motorcycle-related death rate/100 000	primary prevention	death/injury	death	The correlation between motorcycle-related death rate and helmet non-usage, was almost significant (p = 0.056, r = 0.28). Helmet non-usage percentage was significantly correlated with GNI (p < 0.0001 , r = ?0.61) and effectiveness of the law (p < 0.0001, r = ?0.73). A multiple linear regression model which was highly significant (adjusted R-squared = 0.3, F = 6.69, p < 0.001) has shown that helme…	effective	effective	primary prevention	unknown	unknown	Moderate
435	Maryam Akbari & Mohebat Vali, 2018	Walter et al	2013	Australia	Australi	East Asia & Pacific	Subnational	Long-term effects	2001	High income	High income	Legislation	Legislation	Helmet use	Bicyclists	byciclist (cycle)	Before and after	Comparison of untransformed negative binomial model estimates of cyclist head and arm injuries using the full and most parsimonious models	primary prevention	death/injury	head injury rates	Extensions of our analysis confirm the original conclusions that MHL had a beneficial effect on head injury rates over and above background trends and changes in cycling participation. The ongoing debate around MHL draws attention away from important ways in which both safety and participation can be improved through investment in well-connected cycling infrastructure, fostering consideration bet…	effective	effective	primary prevention	Long-term effects	9 year	low
436	Maryam Akbari & Mohebat Vali, 2018	DeMarco et al	2010	Canada	Canada	North America	national	Short-term effects	2005	High income	High income	Vehichle safty	Teraffic user safty	Helmets tested (Full-face helmets compared with open-face helmets)	Motorcyclists	motorcyclist	Before and after	Relationship between the helmet liner thickness and the impact velocity associated with a peak headform acceleration of 300g	secondary outcome	secondary outcome	increasing safetty	Three non-approved beanie helmets performed poorly, with the worst helmet reaching a peak headform acceleration of 852g at 29 J. Three full-face and one open-face helmet responded similarly from about 100g at 30J to between 292g and 344g at 256–260J. Three shorty style helmets responded like the full-face helmets up to 150J, above which varying degrees of foam densification appeared to occur. Imp…	effective	effective	secondary outcome	Short-term effects	1 year	low
437	Maryam Akbari & Mohebat Vali, 2018	Jimenez et al	2012	Spain	Spain	Europe & Central Asia	national	unknown	unknown	High income	High income	Vehichle safty	Vehichle safty	Intelligent Speed Adaptation	Drivers	drivers	Before and after	Average speeds and distance travelled above the legal and/or theoretical safe limits (N = 10 drivers)	secondary outcome	secondary outcome	change behaviour	In spite of the extensive tests performed using ISA systems, few works show how warnings can be adapted to the driver. This paper describes a method to adapt warning parameters (safe speed on curves, zone of influence of a singular stretch, deceleration process and reaction time) to normal driving behavior. The method is based on a set of tests with and without the ISA system.This adjustment, as …	effective	effective	secondary outcome	unknown	unknown	Moderate
438	Maryam Akbari & Mohebat Vali, 2018	Lai et al	2012	U.K	United Kingdom	Europe & Central Asia	national	Short-term effects		High income	High income	Vehichle safty	Vehichle safty	Intelligent Speed Adaptation	Drivers	drivers	Before and after	Proportion of road accident attributabletospeed related factors ,Breakdown of drivers’ overriding behaviour in 30mph zones by road category,Distribution of distance driven within trial phases ,Breakdown of drivers’ overriding behaviour in 30mph zones by road category	secondary prevention/secondary outcome	Both	accident/speed limit	ISA not only diminished excessive speeding, but also led to a reduction in speed variation, prompting a positive implication to accident reduction. The use of an overridable ISA system also provided an opportunity to investigate where drivers would choose to have ISA based on observed behaviour instead of opinion. Evidence shows that ISA tends to be overridden on roads where it was perhaps needed…	effective	effective	secondary prevention/secondary outcome	Short-term effects	6 month	low
439	Maryam Akbari & Mohebat Vali, 2018	Atchley et al	2012	USA	United States	North America	Subnational	unknown	unknown	High income	High income	Social marketing	Social marketing	anti-drunk driving campaigns	Drivers	driver (younger drivers)	Before and after	Average ratings of responsibility, levied fines and assigned jail time for crashes	secondary outcome	secondary outcome	distracted driving,	When compared to data from the 1970s, the results show that anti-drunk driving campaigns have changed how younger drivers view drunk driving, but that norms have not yet changed for distracted driving, despite consistent results showing they know the risk of driving distracted. Implications for social norm distracted driving campaigns are discussed	non-effective	non-effective	secondary outcome	unknown	unknown	Moderate
440	Maryam Akbari & Mohebat Vali, 2018	Ozmen et al	2014	USA	United States	North America	Subnational	Long-term effects	1992	High income	High income	Road safety	Road safety	safety evaluation of a special protected/permitted left turn signal control	All road users	all road user	Before and after	Intersection crash data for the subject and the opposing approaches using two-year before–after analysis periods. ,Crash data for the comparison sites ( cross-street ). ,Odds ratio. ,Data for crash rate calculations.	secondary outcome	secondary outcome	increasing safety	Results from the analyses indicated that no obvious safety concerns due to use of the special display.	effective	effective	secondary outcome	Long-term effects	14 year	low
441	Maryam Akbari & Mohebat Vali, 2018	Forsman et al	2014	Finland	Finland	Europe & Central Asia	Subnational	Long-term effects	2011	High income	High income	Law enforcement	Law enforcement	roadside drowsiness screening	Drivers	driver	Before and after	Relation between poor postural control and subjective sleepiness	secondary outcome	secondary outcome	performance driver	Five of the seventy-one drivers exhibited significantly poorer postural control than their peers (P = 0.03). The wake up times and times on task for these five drivers indicated that they were on a night shift schedule or had a long time on task. Furthermore, their postural control and KSS scores correlated (r = ?0.88 , P = 0.04), whereas the scores did not correlate for their peers (r = 0.10, P …	effective	effective	secondary outcome	Long-term effects	3 year	low
442	Maryam Akbari & Mohebat Vali, 2018	Tay et al	2011	Canada	Canada	North America	national	Short-term effects	2007 May	High income	High income	Road safety	Road safety	roadside memorial	Drivers	drivers	Before and after	Short-term effects of roadside memorial on traffic speed,Short-term effects of roadside memorials on headways ,Long-term effects of roadside memorials on tr affic speed.	secondary outcome	secondary outcome	traffic speeds	Our study found that the placement of roadside memorials did not have any significant effect on traffic speeds or headways, either in the short or long term. Therefore, concerns about the negative effects on driver behaviour were not supported by this research, at least with regards to speeding and following too closely. However, no positive effects on Roadside memorials Collisions safety were fo…	non-effective	non-effective	secondary outcome	Short-term effects	< 1 month	low
443	Maryam Akbari & Mohebat Vali, 2018	Sze et al	2011	China	China	East Asia & Pacific	national	Short-term effects	2006	Low income	Upper middle income	Law enforcement	Law enforcement	combined enforcement and penalty strategy (add camera system)	Drivers	drivers	others	Number of prosecutions, crashes, and injuries related to red light violations,Temporal and spatial characteristics of the observation survey	secondary outcome	secondary outcome	violations	The results show that the frequency of red light violations significantly decreased after the implementation of the new penalty system, and that the reduction remained significant one year after implementation. Interestingly, no evidence was found for an association between the frequency of red light violations and the presence of a red light camera.	non-effective	non-effective	secondary outcome	Short-term effects	1 year	low
444	Maryam Akbari & Mohebat Vali, 2018	Bolderdijk et al	2011	Netherlands	Netherlands	Europe & Central Asia	national	Short-term effects	2007 November	High income	High income	Legislation	Legislation	Pay-As-You-Drive insurance fee on driving speed	Drivers	driver (young driver)	Before and after	Overall percentage speeding for incentive and control groups, Overall percentage speeding for the incentive group across different road types.	secondary outcome	secondary outcome	speed violations	Analyses showed that, relative to pre- and post-measurement, as well as a control group, the introduction of a Pay-As-You-Drive insurance fee significantly reduced speed violations of young drivers.	effective	effective	secondary outcome	Short-term effects	8 month	low
445	Maryam Akbari & Mohebat Vali, 2018	Chen et al	2011	USA	United States	North America	Subnational	Long-term effects	2003	High income	High income	Road safety	Road safety	right-side off-ramp	Drivers	driver	Cross-sectional study	Number of conflicts at different off-ramps , crash frequency and crash rate by types. ,Proportionality test of crash severity	secondary prevention	Total accident	accident	The comparisons indicate that the left-side off-ramp did have higher average crash counts, crash rate and percentage of severe crashes, but the difference is only statistically significant for the severe crashes at a 10% level. A crash prediction model for one-lane exit was developed to identify the factors that contribute to the crashes that have been reported for selected freeway segments. The …	effective	effective	secondary prevention	Long-term effects	4 year	low
446	Maryam Akbari & Mohebat Vali, 2018	Wheeler et al	2004	Mexico	Mexico	Latin America & Caribbean	Subnational	Short-term effects		Low income	Upper middle income	Education	Education	Victim Impact Panel (drinking)	Drivers	driver	Randomized controlled trial	Means and standard deviations for drinking and driving variable prior to respondents’ arrest ,Percent and Chi-square for the respondents’ drinking and driving at 2-month follow-up	secondary outcome	secondary outcome	change behaviour	There were no significant differences between the two groups on alcohol consumption, drinking and driving behavior, or recidivism within 2 years. These findings support the findings of other studies that VIPs do not produce a differential benefit with regards to recidivism of those convicted as a first-time DWI offenders.	non-effective	non-effective	secondary outcome	Short-term effects	2 month	low
447	Maryam Akbari & Mohebat Vali, 2018	Hakamies-Blomqvist et al	2005	Sweden	Sweden	Europe & Central Asia	Subnational	Long-term effects	1983	High income	High income	Law enforcement	Law enforcement	Smeed’s law revisited	Drivers	driver (older driver)	others	Number of police reported road accidents in Sweden from 1983 to 1999 involving at least one passenger car driver, and number of involved road users, partitioned by road user category	secondary prevention	Total accident	accident	The results gave support to the hypothesis. Compared to the accident involvement trend in the general driver population, there was a relative decrease over time in older drivers’ accident involvement per driver license and per active driver from 1983 to 1999. It is concluded that linear predictions of older drivers’ accident involvement directly based on their increasing presence in traffic are l…	effective	effective	secondary prevention	Long-term effects	17 year	low
448	Maryam Akbari & Mohebat Vali, 2018	Zou et al	2014	USA	United States	North America	national	Long-term effects	2008	High income	High income	Road safety	Road safety	road barriers(three types of barriers (guardrails, concrete barrier walls,and cable barriers)	Passengers	occupants	others	Binary logistic regression results for the probability of vehicle occupant’s injury in a single-vehicle crash, median width for three types of median barrier segments	primary prevention	death/injury	death/injury	The modeling results revealed that hitting a barrier is associated with lower risk of injury than a highhazard event (hitting a pole, rollover, etc.). The odds of injury are reduced by 39% for median concrete barrier walls offset 15–18 ft from the travelled way, reduced by 65% for a guardrail face offset 5–55 ft, reduced by 85% for near-side median cable barriers (offset between 10 ft and 29 ft),…	effective	effective	primary prevention	Long-term effects	5 year	low
449	Maryam Akbari & Mohebat Vali, 2018	Sonnleitner et al	2014	Germany	Germany	Europe & Central Asia	national	unknown	unknown	High income	High income	Vehichle safty	Vehichle safty	EEG alpha spindles( alert driving)	Drivers	driver	Before and after	alpha spindle parameters and brake reaction time for the variables time-on-task and distraction.	secondary outcome	secondary outcome	driver distraction	Results show that reaction times and alpha spindle rate increased with time-on-task. Moreover, brake reaction times and alpha spindle rate were significantly higher while driving with auditory secondary task opposed to driving only. In single-trial classification, a combination of spindle parameters yielded a median classification error of about 8% in discriminating the distracted from the alert …	effective	effective	secondary outcome	unknown	unknown	Moderate
450	Maryam Akbari & Mohebat Vali, 2018	Lee et al	2008	Taiwan	Taiwan	East Asia & Pacific	national	Short-term effects	2006 10 July	High income	High income	Vehichle safty	Vehichle safty	portable navigation system	Drivers	driver	Before and after	Performance measures for PNS vs. paper map in the different environments , Measurements of trip duration in the rural environment, Measurements of trip distance in the urban environment.	secondary outcome	secondary outcome	driving performance	The results revealed that the drivers performed better when using a portable navigation system compared to those using a paper map, in terms of efficiency to destination and driving performance. In addition, drivers could save time and gasoline using a portable navigation system when in an unfamiliar region, and driving performance may be safer, despite the fact that the display screen of the pho…	effective	effective	secondary outcome	Short-term effects	2 month	low
451	Maryam Akbari & Mohebat Vali, 2018	Jensen et al	2008	Denmark	Denmark	Europe & Central Asia	Subnational	Long-term effects	1976	High income	High income	Road safety	Road safety	marking blue cycle(lane)	Bicyclists	byciclist (cycle)	Before and after	Number of blue cycle crossings within junction and junction arms Observed BEFORE Expected AFTER Observed AFTER Safety effect ( percent ) Number of blue cycle crossings within junction and junction arms Observed BEFORE Expected AFTER Observed AFTER Safety effect ( percent ) Proportion of accidents that are directly influenced and safety effects on accidents of one blue cycle crossing depending on …	secondary prevention	Total accident	accident	One blue cycle crossing reduces the number of junction accidents by 10%, whereas marking of two and four blue cycle crossings increases the number of accidents by 23% and 60%, respectively. Larger reduction and increases are found for injuries. Safety gains at junctions with one blue cycle crossing arise because the number of accidents with cyclists and moped riders that may have used the blue cy…	effective	effective	secondary prevention	Long-term effects	29 year	low
452	Maryam Akbari & Mohebat Vali, 2018	Liu et al	2008	USA	United States	North America	Subnational	Long-term effects	2003	High income	High income	Road safety	Road safety	U-turns	All road users	all road user	Cross-sectional study	Comparison of crash frequency between different separation distance groups,Negative binomial model for target crash database ,Negative binomial model for total crash database	secondary prevention	Total accident	accident	The data analysis results show that the separation distances significantly impact the safety of the street segments between driveways and downstream U-turn locations.A 10% increase in separation distance will result in a 3.3% decrease in total crashes and a 4.5% decrease in the crashes which is related with right-turns followed by U-turns. The models also show that providing U-turns at a signaliz…	effective	effective	secondary prevention	Long-term effects	3 year	low
453	Maryam Akbari & Mohebat Vali, 2018	Vleck et al	2009	USA	United States	North America	Subnational	Long-term effects	1982	High income	High income	Social marketing	Social marketing	"grassroots” anonymous reward program (drinking)	Drivers	driver	Before and after	DWI and alcohol-related outcome measures in Stockton and six comparison communities, pre-intervention (1982–1990) and post-intervention (1991–2000).	secondary prevention /secondary outcome	Both	alcohol-related accidents/change driver behaviour	In its first decade, the citizen reward program appears to have averted some 275 alcohol-related accidents for social cost savings of between $21,000 and $5.6 million. Further, possibly 4495 arrests were precluded, saving some $1–3 million in arrest-related costs.Incentivized public monitoring of driving-after-drinking may be an effective drunken driving abatement program though our exploratory f…	effective	effective	secondary prevention /secondary outcome	Long-term effects	20 year	low
454	Maryam Akbari & Mohebat Vali, 2018	Wagenaar et al	2007	USA	United States	North America	national	Long-term effects	1976	High income	High income	Legislation	Legislation	drinking(alcoholic beverages (DUI)	Drivers	driver	Before and after	Changes in mandatory minimum fine and jail penalties: 1976–2002 ,Effects of mandatory fine penalties by state: results from ARIMA time-series models	primary prevention	death/injury	death	Twenty-six states implemented mandatory minimum fine policies and 18 states implemented mandatory minimum jail penalties. Estimated effects varied widely from state to state. Using variance weighted meta-analysis methods to aggregate results across states, mandatory fine policies are associated with an average reduction in fatal crash involvement by drivers with BAC?0.08 g/dl of 8% (averaging 13 …	effective	effective	primary prevention	Long-term effects	27 year	low
455	Maryam Akbari & Mohebat Vali, 2018	Halim et al	2013	Canada	Canada	North America	Subnational	Long-term effects	2008	High income	High income	Social marketing	Social marketing	Operation 24 Hours program (OPS24)	Drivers	driver	Before and after	Trend and intercept analysis results 2008–2011 , collision trend and weather influence analysis results.	primary prevention/secondary prevention	Both_2	death/injury/crash		effective	effective	primary prevention/secondary prevention	Long-term effects	3 years and 4 months	low
456	Maryam Akbari & Mohebat Vali, 2018	Autey et al	2012	Canada	Canada	North America	national	Short-term effects	2010-March	High income	High income	Road safety	Road safety	channelized right-turn lanes.(“Urban Smart Channels”,	Pedestrians	pedestrian	Before and after	Change in AHC at control site. ,Treatment effect (in percent reduction of AHC) for individual intersections. ,Treatment effect (in percent reduction of AHC), for all intersections aggregated. ,Safety improvement in percent reduction of severity.	secondary outcome	secondary outcome	Safety improvement	The results of the evaluation show that the implementation of the right-turn treatment has resulted in a considerable reduction in the severity and frequency of merging, rear-end, and total conflicts. The total average hourly conflict was reduced by about 51% while the average conflict severity was reduced by 41 %.	effective	effective	secondary outcome	Short-term effects	7 month	low
457	Maryam Akbari & Mohebat Vali, 2018	Will et al	2009	USA	United States	North America	Subnational	Short-term effects		High income	High income	Social marketing	Social marketing	Applying high-threat messages to child passenger safety intervention	Passengers	passenger children 4- 8 year	Before and after	Fear and efficacy ratings, Reliability ratings, restraint use trends for children less than 13 years old.	secondary outcome	secondary outcome	booster-seat use/safety knowledge, risk-reduction attitudes	Compared to baseline and control assessments, the treatment groups’ child passenger safety knowledge, risk-reduction attitudes, behavioral intentions, sense of fear related to the hazard, and sense of efficacy related to the recommended behaviors increased significantly. Further, observed overall restraint use and booster-seat use increased significantly following the intervention.	effective	effective	secondary outcome	Short-term effects	< 1 month	low
458	Maryam Akbari & Mohebat Vali, 2018	Jones et al	2012	USA	United States	North America	Subnational	Short-term effects	2009 January	High income	High income	Education	Education	SOM-A program Vs SOM-B	Drivers	driver (older)	Randomized controlled trial	Self-reported driving knowledge comparisons by intervention group comparing Baseline to Follow up at Follow up 1 and Baseline to Follow up at Follow up 2 (n = 44) ( number of total correct answers for each question). ,Comparing changes in mean total knowledge scores between intervention groups. ,Comparing changes in mean behavior scores between intervention groups.	secondary outcome	secondary outcome	safety knowledge	We found significant differences (p = .01) in the mean driving safety knowledge scores when comparing participants in SOM-A (3.7, SD 2.0) to those in SOM-B (0.87, SD 2.6). With regard to behavioral outcomes, we focused on always wearing a seatbelt, talking with a health care provider about driving ability, and sitting 10–12 inches from the steering wheel. The vast majority of participants reporte…	effective	effective	secondary outcome	Short-term effects	5 month	low
459	Maryam Akbari & Mohebat Vali, 2018	Chouinard et al	2011	Canada	Canada	North America	national	Long-term effects	2000	High income	High income	Vehichle safty	Vehichle safty	Electronic Stability Control (ESC)	All road users	all road user	case-control study	Parameters for all crashes. ,Effectiveness by stratified groups for all ESC-sensitive crashes and all crashes. ,Parameters for injury crashes only. ,Effectiveness by stratified groups for ESC-sensitive injury crashes and all injury crashes.	primary prevention/secondary prevention	Both_2	injury/accident	Our results show that ESC is effective for all ESC-sensitivecrashes(41.1%effectiveness)anditseffectiveness is higher for ESC-sensitive injury crashes only (54.8% effectiveness). In particular, ESC is effective in the case of all multi-vehicleESC-sensitivecrashes(23.2%effectiveness)andofmulti-vehicleESC-sensitive injury crashes (28.4% effectiveness). ESC is also effective for single-vehicle ESC-se…	effective	effective	primary prevention/secondary prevention	Long-term effects	6 year	low
460	Maryam Akbari & Mohebat Vali, 2018	Smith et al	2013	Canada	Canada	North America	national	Short-term effects		High income	High income	Law enforcement	Law enforcement	physical assessment(Pelli–Robson contrast sensitivity tests)	Drivers	driver (older driver)	cohort study	Test–retest reliability and study duration for physical assessments of interest. reliability coefficients of the physical measures.	secondary outcome	secondary outcome	functional ability	Reliability statistics indicate that the sequential finger–thumbopposition, rapid pace walk and the Pelli–Robson contrast sensitivity tests have adequate stability over 1year. Poor stability was observed for the one-legged stance and Snellen visual acuity test. Several assess-ments with nominal data (Marottoli method [functional neck range of motion], whispered voice test,range of motion and stre…	effective	effective	secondary outcome	Short-term effects	1 year	Moderate
461	Maryam Akbari & Mohebat Vali, 2018	Nilsson et al	2002	Sweden	Sweden	Europe & Central Asia	national	Short-term effects	1999 may	High income	High income	Vehichle safty	Vehichle safty	brake–accelerator pedals	Drivers	drivers	Before and after	Number of foot lifts during the maneuver tests before and after the vehicle loan period ,Frequency of contacts with the accelerator during braking after reverting to the standard pedals on the second maneuver test ,Frequency of reported unintended acceleration after the drivers returned to their own cars after termination of the investigation ,Total driving distances as a function of gender and a…	secondary outcome	secondary outcome	increasing safety	Over the years, designers have developed various combined brake–accelerator pedals in an effort to eliminate the operator’s risk of pressing the wrong pedal as well as to reduce his or her reaction time in braking. The goal of this study is to highlight problems that drivers may face when they switch between pedal systems. Eighteen male and female drivers varying in age participated in the study.…	effective	effective	secondary outcome	Short-term effects	7 month	low
462	Maryam Akbari & Mohebat Vali, 2018	Morrongiello et al	2007	Canada	Canada	North America	Subnational	unknown	unknown	High income	High income	Vehichle safty	Traffic user safety	wearing safety gear	Pedestrians	pedestrian (school-age children)	Before and after	Children’s speed (sec) and recklessness scores for safety gear (G) and no-gear (NG) conditions as a function of age group and sex	secondary outcome	secondary outcome	risk compensation	Results indicated that children went more quickly and behaved more recklessly when wearing safety gear than when not wearing gear, providing evidence of risk compensation. Moreover, those high in sensation seeking showed greater risk compensation compared with other children. Implications for childhood injury prevention are discussed.	effective	effective	secondary outcome	unknown	unknown	Moderate
463	Maryam Akbari & Mohebat Vali, 2018	Scully et al	2008	Australia	Australi	East Asia & Pacific	international	Long-term effects	2000	High income	High income	Vehichle safty	Vehichle safty	Electronic stability control (ESC)	Drivers	driver	Cross-sectional study	Percentage of new cars sold in Australia that have ESC fitted as standard	secondary prevention	Total accident	crash	It was found that ESC reduced the risk of single vehicle crashes in which the driver was injured by 68% for 4WDs compared with 27% for passenger cars. The effect of ESC on multiple vehicle crashes in Australia and New Zealand was not clear. The long-term benefits of fitting ESC to all vehicles in Australia were also investigated based on the estimated single vehicle crash	effective	effective	secondary prevention	Long-term effects	15 year	low
464	Maryam Akbari & Mohebat Vali, 2018	Hallmark et al	2008	USA	United States	North America	Subnational	Long-term effects	2000 septamber	High income	High income	Legislation	Legislation	licensing(Iowa’s graduated driver’s licensing)	Drivers	driver	Before and after	Crashes by license type for 15-year-old drivers ,Sanctions and moving violations for 14- and 15-year-old drivers by license type (September 2004–April 2005)	secondary prevention	Total accident	accident	After implementation of GDL, the 14-, 16- and 17-year-old age groups experienced a greater decrease in crash rate than the middle-age control group while 15-year-old experienced a smaller decrease. This suggests that the crash rate for 15-year-old drivers may actually have increased when downward trends were adjusted for. Iowa’s GDL program allows holders of the instruction permit to travel unacc…	effective	effective	secondary prevention	Long-term effects	4 year	low
465	Maryam Akbari & Mohebat Vali, 2018	Bonander et al	2015	Sweden	Sweden	Europe & Central Asia	national	Long-term effects	2007 Jan	High income	High income	Law enforcement	Law enforcement	stricter licensing(AM license)	Drivers	drivers	Before and after	Monthly means (and standard deviations) of police-reported non-fatal injury events involving 15 to 17-year-old Class 1 moped drivers in Sweden by age of the driver before (Jan 2007–September 2009) and after (October 2009–December 2013) the introduction of the AM license category.	primary prevention	death/injury	injury	The introduction of AM license was associated with a 41% reduction in the rate of injury events involving 15-year-old moped drivers (IRR 0.59 [95% CI: 0.48–0.72]), and a 39% and 36% decrease in those involving16-year-old(IRR0.61[95%CI:0.48–0.79])and17-year-olddrivers(IRR0.64[95%CI:0.46–0.90]), respectively. The effect in the 15-year-old stratum was decreased roughly by half after adjusting for ex…	effective	effective	primary prevention	Long-term effects	7 year	low
466	Maryam Akbari & Mohebat Vali, 2018	Ulmer et al	2000	USA	United States	North America	national	Long-term effects	1995	High income	High income	Law enforcement	Law enforcement	Florida’s graduated licensing law	Drivers	driver (teenage driver)	cohort study	Provisions of Florida’s graduated licensing law ,Population and crash data for Florida and Alabama ,Percent change in crash rate ratios ,Actual versus projected fatal and injury crashes for 1997	primary prevention	death/injury	death /injury	For 15, 16, and 17 year-olds combined, there was a 9% reduction in the fatal and injury crash involvement rate in Florida during 1997, the first full year of graduated licensing, compared with 1995.. On a percentage basis, crashes declined most among 15 year-olds, followed by 16 year-olds and then 17 year-olds. Reductions were not seen among Alabama teenagers nor among 18 year-olds in Florida.	effective	effective	primary prevention	Long-term effects	3 year	low
467	Maryam Akbari & Mohebat Vali, 2018	Morrisey et al	2006	USA	United States	North America	Subnational	Long-term effects	1992	High income	High income	Law enforcement	Law enforcement	more stringent GDL programs	Drivers	drivers (15–17-year-old drivers)	others	Insurance Institute for Highway Safety taxonomy of licensing systems for young drivers ,Means and standard deviations of variables used in study ,Day-time and night-time fatalities among 15–17-year-old drivers per 100,000 young residents	primary prevention	death/injury	death	Good” programs reduce total fatalities among young drivers by 19.4% (c.i. ?33.0%, ?5.9%). “Fair” programs reduce night-time young driver fatalities by 12.6% (c.i. ?23.9%, ?1.2%), but have no effect on day-time fatalities. “Marginal” programs had no statistically meaningful effect on driver fatalities. All three types of programs reduced teen passenger fatalities, but the effects of limitations on…	effective	effective	primary prevention	Long-term effects	11 years	low
468	Maryam Akbari & Mohebat Vali, 2018	Chang et al	2006	Taiwan	Taiwan	East Asia & Pacific	Subnational	Long-term effects	1993	High income	High income	Law enforcement	Law enforcement	administrative license revocation (ALR) / rigorous punishment	Drivers	driver	Before and after	Basic results of the sampled ALLR offenders (number & percentage),Estimated results for the two logistic regression models ,Study results of the GEE parameters and standard error estimates	secondary outcome	secondary outcome	reduce driver offenders	It was found that after ALLR had been imposed, 23.4% of these offenders were still driving almost the same as before, 59.8% drove significantly less frequently, and only 16.8% of the offenders gave up driving completely.The results of logistic regression models showed that offenders’ compliance with ALLR was significantly correlated with their personal characteristics (age, income), penalty statu…	effective	effective	secondary outcome	Long-term effects	10 years	low
469	Maryam Akbari & Mohebat Vali, 2018	Masten et al	2010	USA	United States	North America	Subnational	Long-term effects	1997 December	High income	High income	Legislation	Legislation	licensing(North Carolina graduated driver licensing system)	Drivers	driver (young drivers(15-17)	cohort study	Final adjusted Cox proportional hazards model of first crash incidence during the initial 5 years of unsupervised licensure for 16–17-year-old drivers licensed prior to, or under, the North Carolina graduated driver licensing (GDL) system	secondary prevention	Total accident	accident	Survival analysis was used to compare retrospective cohorts of 16–17 year olds before (n=105,569) and after (n=327,054) the North Carolina GDL system was implemented. The crash incidence of GDL-licensed 16–17 year olds (combined) was 10% lower than that for pre-GDL teens for at least 5 years after being licensed to drive independently (hazard ratio [ HR]=0.90; 95% confidence interval [CI]=0.89, 0…	effective	effective	secondary prevention	Long-term effects	6 year	low
471	Maryam Akbari & Mohebat Vali, 2018	Meuser et al	2009	Iceland	Iceland	Europe & Central Asia	Subnational	Long-term effects	2001	High income	High income	Legislation	Legislation	impact of the State of Missouri’s voluntary reporting law (House Bill HB-1536)- Medical reporting	Drivers	driver (older driver (50 or older)	Before and after	Crash study time period and medical fitness reporting and evaluation process, medical impairment reporting results in Missouri, Percentage in crashes by birth year range	primary prevention/ secondary prevention	Both_2	death/accident	Missouri’s law is non-specific as to age, but the mean age of reported drivers was 80. Reports were submitted by police officers (30%), license office staff (27%), physicians (20%), family members (16%), and others (7%). The most common medical condition was dementia/cognitive (45%). Crash history for reported drivers was higher than that of controls, dating back to 1993, reaching a peak in 2001 …	effective	effective	primary prevention/ secondary prevention	Long-term effects	5 year	low
472	Maryam Akbari & Mohebat Vali, 2018	Langford et al	2011	Australia	Australi	East Asia & Pacific	national	Long-term effects	1996 1 January	High income	High income	Law enforcement	Law enforcement	Licence restrictions	Drivers	driver (older driver)	Before and after	Numbers of cases and controls in the evaluation ,Cases analysed by type of licence restriction ,cases’ casualty crash rates before and after the imposition of licence restrictions. ,Cases’ and controls’ ‘before’ and ‘after’ crash rates.	secondary prevention	Total accident	accident	It has identified the types of restrictions and their extent of use in recent years, plus indications of potential safety benefits that may result from restricted licencing practices. Less than 10% of the older driver cohort had a licence restriction and in around 95% of instances, the restriction related to the need to wear corrective lenses; these numbers precluded a conclusive evaluation of sa…	effective	effective	secondary prevention	Long-term effects	10 years	low
473	Maryam Akbari & Mohebat Vali, 2018	zhu et al	2009	USA	United States	North America	Subnational	Long-term effects	2001	High income	High income	Law enforcement	Law enforcement	enhanced graduated driving licensing (GDL) program	All road users	all road user	Cross-sectional study	Count, and rate ratios for population-based traffic injuries by role and age, Upstate New York, 2001 and 2005 ,Relative rate ratios for population-based traffic injuries by role and age, Upstate New York, 2001 and 2005 ,Rate ratios and relative rate ratios for license-based driver injuries by age	primary prevention /secondary outcome	Both	injury/ licensure rates	GDL implementation was associated with a 31% reduction in the driver injury rate (rRR 0.69 , 95% confidence interval (CI) 0.49–0.96), but not with any statistically significant change in the passenger injury rate (rRR 1.19, 95% CI 0.77–1.84), or pedestrian and bicyclist injury rate (rRR 1.53, 95% CI 0.89–2.62) among 16-year olds. Sixteen-year olds experienced a 21% decline in licensure rates betw…	effective	effective	primary prevention /secondary outcome	Long-term effects	5 year	low
474	Maryam Akbari & Mohebat Vali, 2018	Ichikawa et al	2015	Japan	Japan	East Asia & Pacific	national	Long-term effects	1986	High income	High income	Law enforcement	Law enforcement	Driving license renewal	Drivers	driver (older driver(75 years or older)	Before and after	Annual numbers of at-fault motor vehicle collisions (MVCs) and licensed drivers by age group in Japan, from 1986 to 2011, Annual rates of at-fault motor vehicle collisions (MVCs) per 10,000 licensed drivers by age group and MVCs per 100million vehicle-kilometers traveled (VKT) in Japan, from 1986 to 2011., Annual proportion of licensed drivers who surrendered their driving license by age group in…	secondary prevention	Total accident	accident	If the introduction of the lesson was effective in reducing at-fault MVCs of older drivers, the rate ratio should have declined, given that the lesson targeted only the older drivers. We found this was not the case, i.e., there was no declining trend in the at-fault MVC rate ratios of both drivers aged 75 years or older and drivers aged 70 years or older, relative to drivers aged 65–69 years, aft…	effective	effective	secondary prevention	Long-term effects	26 year	low
475	Maryam Akbari & Mohebat Vali, 2018	Ma et al	2015	Canada	Canada	North America	national	Long-term effects	1991 28 November	High income	High income	Law enforcement	Law enforcement	Ontario’s remedial alcohol education/treatment program(full BOT) / 90-day administra-tive driver’s licence suspension (90-day ADLS)	Drivers	drivers	Before and after	Comparisons of recidivism for BOT completers. ,Available demographic characteristics for BOT study groups. ,Comparisons of recidivism for BOT completers. , Three-year cumulative incidence of recidivism for drivers convicted of aCCC s.253 or s.254 offence over a seven-year period.	secondary outcome	secondary outcome	recidivisma	The roadside suspension was associated with a 65.2% reduction in drinking driving recidivism. In combination with indefinite suspensions for non-completion, the BOT program was also associated with a 21% decrease in drinking and driving recidivism in the three years following a CCC driving prohibition, from 8.5% to 6.7%. This reduction cannot be explained by pre-existing trends in recidivism. Con…	effective	effective	secondary outcome	Long-term effects	11 years	low
476	Maryam Akbari & Mohebat Vali, 2018	Magazzu et al	2006	Italy	Italy	Europe & Central Asia	international	Long-term effects	1999	High income	High income	Law enforcement	Law enforcement	licensing(specific motorcycle licence held by car drivers)	Drivers	drivers car	case-control study	Distribution of predictors (means for continuous variables, percentages for categorical ones) within the primary cause of crash ,Logistic regression; the response variable is the primary cause of crash (other vehicle driver’s fault vs. motorcycle rider’s fault) ,Logistic regression; the response variable is the primary cause of crash (other vehicle driver’s fault vs. motorcycle rider’s fault)	secondary prevention	Total accident	accident	Drivers owning a motorcycle licence turned out to be less responsible for motorcycle–car crashes than drivers who do not have one; both types of analysis are consistent with this result. It is reasonable to assume that car drivers who hold a motorcycle licence have acquired more ability in riding and controlling two wheeled vehicles than drivers without a licence, and this may help them in predic…	effective	effective	secondary prevention	Long-term effects	3 year	low
477	Maryam Akbari & Mohebat Vali, 2018	Brijs et al	2014	Belgium	Belgium	Europe & Central Asia	national	Short-term effects	2008 December	High income	High income	Education	Education	post-license education program(OtR is a Flemish post-license driver education program)	Drivers	driver	Before and after	Number of items, Cronbach’s alpha, mean, standard deviation and p-value per psychosocial variable of speeding and drink driving. ,Mean and standard deviation per background variable.	secondary outcome	secondary outcome	risk detection,	Regarding speeding and driving, we found OtR to have little effect on the TPB variables. Regarding risk detection, we found no significant effect, even though participants clearly needed substantial improvement when stepping into the program. Regarding risk-related knowledge, the program did result in a significant improvement at post-test and follow-up. It is concluded that the current program f…	non-effective	non-effective	secondary outcome	Short-term effects	9 month	low
478	Maryam Akbari & Mohebat Vali, 2018	Gershon et al	2013	Israel	Israel	Middle East & North Africa	national	unknown	unknown	High income	High income	Vehichle safty	Vehichle safty	Alternating-Blinking Light System (ABLS)	Bicyclists	byciclist (Powered Two Wheel (PTW) riders	Before and after	Dusk time detection rates of attention and search conspicuity and the difference between them, PTW detection rates as a function of the PTW distance from the viewer and the rider’s helmet/outfit color, at daytime (a) and at dusk (b).	secondary outcome	secondary outcome	detection rates/reaction time	The results of the attention conspicuity experiment indicated that the environmental context has a strong effect on the probability of detecting the PTW. The ABLS increased the PTWs’ attention conspicuity by moderating the effects of environmental context, and was most effective at dusk and in urban environments.The results of the search experiment indicated that detection rates decreased and rea…	effective	effective	secondary outcome	unknown	unknown	Moderate
479	Maryam Akbari & Mohebat Vali, 2018	Pinto et al	2014	France	France	Europe & Central Asia	national	Long-term effects	2002	High income	High income	Vehichle safty	Vehichle safty	a triangle configuration (a central headlight plus two lights located on therearview mirrors), a helmet configuration (a light located on the motorcyclist’s helmet in addition tothe central headlight), and a single central yellow headlight.	Motorcyclists	motorcyclist	Before and after	Rates of correct detections, identification errors, misses, false alarms, and correct rejections for the standard, triangle, helmet, and yellow lighting-configuration groups, Mean and confidence interval of the motorcycle-detection rate as a functionof lighting configuration.	secondary outcome	secondary outcome	Rates of correct detections	The results revealed better motorcycle-detection performance for both the yellow headlight and the helmet configuration than for the standard configuration. The findings suggest some avenues for defining a new visual signature for motorcycles in car-DRL environments.	effective	effective	secondary outcome	Long-term effects	8 year	low
480	Maryam Akbari & Mohebat Vali, 2018	Rome et al	2011	Australia	Australi	East Asia & Pacific	national	Short-term effects	2008	High income	High income	Teraffic user safty	Teraffic user safty	Motorcycle protective clothing	Motorcyclists	motorcyclist	cohort study	Proportion of different types of injuries by type of protection worn. ,Unadjusted and adjusted relative risk for any injuries sustained by level of protection. ,Adjusted relative risk of soft tissue, open wound and fracture injuries by level of protection	primary prevention	death/injury	injury	Motorcyclists were significantly less likely to be admitted to hospital if they crashed wearing motorcycle jackets (RR = 0.79, 95% CI: 0.69–0.91), pants (RR = 0.49, 95% CI: 0.25–0.94), or gloves (RR = 0.41 , 95% CI: 0.26–0.66). When garments included fitted body armour there was a significantly reduced risk of injury to the upper body (RR = 0.77, 95% CI: 0.66–0.89), hands and wrists (RR = 0.55, 9…	effective	effective	primary prevention	Short-term effects	1 year	low
481	Maryam Akbari & Mohebat Vali, 2018	Carcaillon et al	2005	France	France	Europe & Central Asia	Subnational	Long-term effects	January 1995	High income	High income	Social marketing	Social marketing	prevention program called “Atout-Route”(advertising/campaign)	Drivers	driver (young adults)	Before and after	monthly average number of collisions and monthly average rate of collisions per 10,000 inhabitants, Aquitaine, 1995–2002 ,Before/after comparison of motor-vehicle collisions, Aquitaine, 1995–2002 ,Poisson regression models in each age-area groups, with intervention effect estimates adjusted for seasonal and yearly trends: Aquitaine, 1995–2002	secondary prevention	Total accident	accident	The number of motorvehicle collisions decreased everywhere and in every age group. The effect of the prevention program was not statistically significant ( relative risk=0.89; 95% confidence interval 0.74–1.07). Our results are compatible with a positive effect of the program. The possible dilution of its effect by national road safety actions implemented since 2000, and our early assessment are …	non-effective	non-effective	secondary prevention	Long-term effects	8 year	low
482	Maryam Akbari & Mohebat Vali, 2018	Cavallo et al	2012	France	France	Europe & Central Asia	national	unknown	unknown	High income	High income	Vehichle safty	Vehichle safty	daytime running lights	All road users	all road user	Before and after	Mean percentage and standard error (SE) of correct detections by road user and DRL condition.	secondary outcome	secondary outcome	conflicts-safey improment	Photographs representing complex urban traffic scenes were displayed briefly (250 ms) to 24 participants who had to detect vulnerable road users (motorcyclists, cyclists, pedestrians) appearing at different locations and distances. Car DRLs hampered motorcycle perception compared to conditions where car lights were not on, especially when the motorcycle was at a greater distance from the observer…	non-effective	non-effective	secondary outcome	unknown	unknown	Moderate
483	Maryam Akbari & Mohebat Vali, 2018	robger et al	2012	Germany	Germany	Europe & Central Asia	national	unknown		High income	High income	Vehichle safty	Vehichle safty	T-shaped light(additional light sources)	Motorcyclists	motorcyclist	Before and after	Effect of MC light configuration on TI,Time to first fixate a motorcycle and (b) duration of first fixation depending on light configuration	secondary outcome	secondary outcome	safety effects	Results of a laboratory experiment have shown that motorcycles with a T-shaped light configuration are more quickly identified, particularly when the motorcycles are in visual competition with other motorised road users. Furthermore, analysis of gaze behavior showed that they were faster fixated by the subjects in the experiment, and the mean duration of fixations was shorter. The practical impli…	effective	effective	secondary outcome	unknown	unknown	Moderate
484	Maryam Akbari & Mohebat Vali, 2018	Martin et al	2013	France	France	Europe & Central Asia	Subnational	Long-term effects	1996	High income	High income	Road safety	Road safety	guardrail(A specific one-sided W-beam guardrail (“GS4”)	All road users	all of used road	Cross-sectional study	Numbers of vehicles running off the roadway to hard shoulder or median strip and proportions with at least one person injured or at least one fatality, by type of longitudinal barrier ( LB ) ,Numbers of vehicles running off the roadway to hard shoulder or median strip and proportions with at least one person injured, by different co-factors.	secondary outcome	secondary outcome	user safety	A specific one-sided W-beam guardrail (“GS4”) appeared to be the best solution for cars, and even for LUVs and trucks. This does not affect the advisability of specific guardrails for bridges or of concrete barriers, when narrow working widths are required. In run-off onto median strips, a specific guardrail (“GS2”) appeared to be the most efficient, followed by the three other metal guardrails c…	effective	effective	secondary outcome	Long-term effects	15 year	low
[truncated: 391 more rows]
